# Supplementary material for: 5-(2-Methyl­phen­yl)-1,3,4-thia­diazol-2-amine
Source: Acta Crystallogr Sect E Struct Rep Online. 2009 Apr 2;65(Pt 5):o961. doi: 10.1107/S1600536809011234 (PMC2977661; doi:10.1107/S1600536809011234)
Supplement: Supplementary file 1 [file e-65-0o961-sup1.cif]

##############################################################################
###                                                                        ###
###        Electronic paper (Acta Crystallographica Section E)             ###
###                                                                        ###
##############################################################################
#                                                                            #
# This CIF contains the data in a paper accepted for publication in Acta     #
# Crystallographica Section E. It conforms to the requirements of Notes      #
# for Authors for Section E, and has been peer reviewed under the auspices   #
# of the IUCr Commission on Journals.                                        #
#                                                                            #
# Full details of the Crystallographic Information File format               #
# are given in the paper "The Crystallographic Information File (CIF):       #
# a New Standard Archive File for Crystallography" by S. R. Hall, F. H.      #
# Allen and I. D. Brown [Acta Cryst. (1991), A47, 655-685].                  #
#                                                                            #
# The current version of the core CIF dictionary is obtainable from          #
# ftp://ftp.iucr.org/pub/cif_core.dic. The current version number is 2.4.    #
#                                                                            #
# Software is freely available for graphical display of the structure(s) in  #
# this CIF.  For information consult the CIF home page http://www.iucr.org/  #
# cif/home.html                                                              #
#                                                                            #
# This file may be used for bona fide research purposes within the           #
# scientific community so long as proper attribution is given to the journal # 
# article from which it was obtained.                                        #
#                                                                            #
##############################################################################
                                             
data_global
_audit_creation_method     SHELXL-97
_journal_date_recd_electronic     2009-02-26
_journal_date_accepted     2009-03-26
_journal_name_full     'Acta Crystallographica, Section E'
_journal_year     2009
_journal_volume     65
_journal_issue      5
_journal_page_first     o961
_journal_page_last     o961
_journal_paper_category     QO
_journal_coeditor_code     HK2633
_publ_contact_author_name     ' Wan, Rong'
_publ_contact_author_address
;
Department of Applied Chemistry,
College of Science,
Nanjing University of Technology,
No. 5 Xinmofan Road, Nanjing
Nanjing 210009
People's Republic of China
;
_publ_contact_author_email     rwan@njut.edu.cn
_publ_contact_author_fax     '86 25 83369345'
_publ_contact_author_phone     '86 25 83587440'
_publ_section_title
;
5-(2-Methylphenyl)-1,3,4-thiadiazol-2-amine
;
loop_
    _publ_author_name
    _publ_author_address
    'Wang, Yao'
;
Department of Applied Chemistry,
College of Science,
Nanjing University of Technology,
No. 5 Xinmofan Road,
Nanjing 210009
People's Republic of China
;
    'Kong, Xiang-Jun'
;
Department of Applied Chemistry,
College of Science,
Nanjing University of Technology,
No. 5 Xinmofan Road,
Nanjing 210009
People's Republic of China
;
    'Wan, Rong'
;
Department of Applied Chemistry,
College of Science,
Nanjing University of Technology,
No. 5 Xinmofan Road,
Nanjing 210009
People's Republic of China
;
    'Han, Feng'
;
Department of Applied Chemistry,
College of Science,
Nanjing University of Technology,
No. 5 Xinmofan Road,
Nanjing 210009
People's Republic of China
;
    'Wang, Peng'
;
Department of Applied Chemistry,
College of Science,
Nanjing University of Technology,
No. 5 Xinmofan Road,
Nanjing 210009
People's Republic of China
;
_chemical_name_systematic
;
 ?
;
data_I
_audit_creation_method     SHELXL-97
_chemical_name_systematic
;
5-(2-Methylphenyl)-1,3,4-thiadiazol-2-amine
;
_chemical_name_common     ?
_chemical_formula_moiety     'C9 H9 N3 S'
_chemical_formula_sum     'C9 H9 N3 S'
_chemical_formula_iupac     'C9 H9 N3 S'
_chemical_formula_weight     191.26
_chemical_melting_point     541
_symmetry_cell_setting     monoclinic
_symmetry_space_group_name_H-M     'P 21'
_symmetry_space_group_name_Hall     'P 2yb'
loop_
    _symmetry_equiv_pos_as_xyz
    'x, y, z'
    '-x, y+1/2, -z'
_cell_length_a     10.792(2)
_cell_length_b     7.3400(15)
_cell_length_c     11.831(2)
_cell_angle_alpha     90.00
_cell_angle_beta     96.15(3)
_cell_angle_gamma     90.00
_cell_volume     931.8(3)
_cell_formula_units_Z     4
_cell_measurement_reflns_used     25
_cell_measurement_theta_min     10
_cell_measurement_theta_max     13
_cell_measurement_temperature     294(2)
_exptl_crystal_description     block
_exptl_crystal_colour     colorless
_exptl_crystal_size_max     0.20
_exptl_crystal_size_mid     0.10
_exptl_crystal_size_min     0.10
_exptl_crystal_density_diffrn     1.363
_exptl_crystal_density_meas     ?
_exptl_crystal_density_method     'not measured'
_exptl_crystal_F_000     400
_exptl_absorpt_coefficient_mu     0.300
_exptl_absorpt_correction_type     psi-scan
_exptl_absorpt_process_details     '(North <i>et al.</i>,  1968)'
_exptl_absorpt_correction_T_min     0.9423
_exptl_absorpt_correction_T_max     0.9706
_exptl_special_details
;
;
_diffrn_ambient_temperature     294(2)
_diffrn_radiation_type     MoK\a
_diffrn_radiation_wavelength     0.71073
_diffrn_radiation_source     'fine-focus sealed tube'
_diffrn_radiation_monochromator     graphite
_diffrn_measurement_device_type     'Enraf--Nonius CAD-4'
_diffrn_measurement_method     '\w/2\q'
_diffrn_detector_area_resol_mean     ?
_diffrn_reflns_number     2190
_diffrn_reflns_av_R_equivalents     0.0000
_diffrn_reflns_av_sigmaI/netI     0.0452
_diffrn_reflns_theta_min     1.73
_diffrn_reflns_theta_max     26.96
_diffrn_reflns_theta_full     26.96
_diffrn_measured_fraction_theta_max     0.999
_diffrn_measured_fraction_theta_full     0.999
_diffrn_reflns_limit_h_min     -13
_diffrn_reflns_limit_h_max     13
_diffrn_reflns_limit_k_min     0
_diffrn_reflns_limit_k_max     9
_diffrn_reflns_limit_l_min     0
_diffrn_reflns_limit_l_max     15
_diffrn_standards_number     3
_diffrn_standards_interval_count     ?
_diffrn_standards_interval_time     120
_diffrn_standards_decay_%     1
_refine_special_details
;
Refinement of <i>F</i>^2^ against ALL reflections. The weighted <i>R</i>-factor
<i>wR</i> and goodness of fit <i>S</i> are based on <i>F</i>^2^, conventional
<i>R</i>-factors <i>R</i> are based on <i>F</i>, with <i>F</i> set to zero for
negative <i>F</i>^2^. The threshold expression of <i>F</i>^2^ >
\s(<i>F</i>^2^) is used only for calculating <i>R</i>-factors(gt) <i>etc</i>.
and is not relevant to the choice of reflections for refinement.
<i>R</i>-factors based on <i>F</i>^2^ are statistically about twice as large
as those based on <i>F</i>, and <i>R</i>- factors based on ALL data will be
even larger.
;
_reflns_number_total     2190
_reflns_number_gt     1620
_reflns_threshold_expression     I>2\s(I)
_refine_ls_structure_factor_coef     Fsqd
_refine_ls_matrix_type     full
_refine_ls_R_factor_all     0.0721
_refine_ls_R_factor_gt     0.0530
_refine_ls_wR_factor_gt     0.1455
_refine_ls_wR_factor_ref     0.1620
_refine_ls_goodness_of_fit_ref     1.000
_refine_ls_restrained_S_all     1.000
_refine_ls_number_reflns     2190
_refine_ls_number_parameters     237
_refine_ls_number_restraints     1
_refine_ls_hydrogen_treatment     constr
_refine_ls_weighting_scheme     calc
_refine_ls_weighting_details
              'calc w=1/[\s^2^(Fo^2^)+(0.1P)^2^+0.06P] where P=(Fo^2^+2Fc^2^)/3'
_atom_sites_solution_hydrogens     geom
_atom_sites_solution_primary     direct
_atom_sites_solution_secondary     difmap
_refine_ls_shift/su_max     0.000
_refine_ls_shift/su_mean     0.000
_refine_diff_density_max     0.293
_refine_diff_density_min     -0.272
_refine_ls_extinction_method     none
_refine_ls_extinction_coef     ?
_refine_ls_abs_structure_details     'Flack (1983), 113 Friedel pairs'
_refine_ls_abs_structure_Flack     0.04(18)
loop_
    _atom_type_symbol
    _atom_type_description
    _atom_type_scat_dispersion_real
    _atom_type_scat_dispersion_imag
    _atom_type_scat_source
    'C' 'C' 0.0033 0.0016
                         'International Tables Vol C Tables 4.2.6.8 and 6.1.1.4'
    'H' 'H' 0.0000 0.0000
                         'International Tables Vol C Tables 4.2.6.8 and 6.1.1.4'
    'N' 'N' 0.0061 0.0033
                         'International Tables Vol C Tables 4.2.6.8 and 6.1.1.4'
    'S' 'S' 0.1246 0.1234
                         'International Tables Vol C Tables 4.2.6.8 and 6.1.1.4'
_computing_data_collection     'CAD-4 Software (Enraf--Nonius, 1989)'
_computing_cell_refinement     'CAD-4 Software (Enraf--Nonius, 1989)'
_computing_data_reduction     'XCAD4 (Harms & Wocadlo, 1995)'
_computing_structure_solution     'SHELXS97 (Sheldrick, 2008)'
_computing_structure_refinement     'SHELXL97 (Sheldrick, 2008)'
_computing_molecular_graphics     'SHELXTL (Sheldrick, 2008)'
_computing_publication_material     'SHELXL97 (Sheldrick, 2008)'
loop_
    _atom_site_type_symbol
    _atom_site_label
    _atom_site_fract_x
    _atom_site_fract_y
    _atom_site_fract_z
    _atom_site_U_iso_or_equiv
    _atom_site_adp_type
    _atom_site_calc_flag
    _atom_site_refinement_flags
    _atom_site_occupancy
    _atom_site_disorder_assembly
    _atom_site_disorder_group
    S S1A 0.87687(12) 0.61482(19) 0.83012(11) 0.0525(4) Uani d . 1 . .
    N N1A 0.6530(4) 0.6359(8) 0.8777(4) 0.0504(12) Uani d . 1 . .
    N N2A 0.7123(4) 0.7860(7) 0.9302(4) 0.0506(12) Uani d . 1 . .
    N N3A 0.9083(4) 0.9167(8) 0.9573(4) 0.0572(13) Uani d . 1 . .
    H H3A 0.8827 1.0019 0.9990 0.069 Uiso calc R 1 . .
    H H3B 0.9850 0.9135 0.9439 0.069 Uiso calc R 1 . .
    C C1A 0.4713(6) 0.4830(15) 0.6920(7) 0.102(3) Uani d . 1 . .
    H H1B 0.4032 0.4467 0.6378 0.153 Uiso calc R 1 . .
    H H1C 0.5046 0.5967 0.6688 0.153 Uiso calc R 1 . .
    H H1D 0.4422 0.4970 0.7654 0.153 Uiso calc R 1 . .
    C C2A 0.5735(6) 0.3366(11) 0.6984(5) 0.0719(19) Uani d . 1 . .
    C C3A 0.5524(9) 0.1754(12) 0.6397(6) 0.089(3) Uani d . 1 . .
    H H3C 0.4748 0.1541 0.5997 0.107 Uiso calc R 1 . .
    C C4A 0.6461(11) 0.0427(13) 0.6393(7) 0.101(3) Uani d . 1 . .
    H H4A 0.6297 -0.0665 0.6008 0.121 Uiso calc R 1 . .
    C C5A 0.7622(10) 0.0745(13) 0.6961(6) 0.099(3) Uani d . 1 . .
    H H5A 0.8256 -0.0109 0.6943 0.118 Uiso calc R 1 . .
    C C6A 0.7826(8) 0.2317(11) 0.7545(5) 0.078(2) Uani d . 1 . .
    H H6A 0.8605 0.2506 0.7943 0.094 Uiso calc R 1 . .
    C C7A 0.6914(6) 0.3683(10) 0.7579(4) 0.0584(15) Uani d . 1 . .
    C C8A 0.7246(5) 0.5356(9) 0.8216(4) 0.0498(14) Uani d . 1 . .
    C C9A 0.8294(5) 0.7902(9) 0.9137(4) 0.0480(13) Uani d . 1 . .
    S S1B 0.37988(11) 0.8934(2) 0.83030(11) 0.0573(5) Uani d . 1 . .
    N N1B 0.1506(4) 0.8716(9) 0.8594(4) 0.0568(13) Uani d . 1 . .
    N N2B 0.2089(4) 0.7424(9) 0.9293(4) 0.0584(13) Uani d . 1 . .
    N N3B 0.4089(4) 0.6193(10) 0.9831(4) 0.0746(18) Uani d . 1 . .
    H H6B 0.3816 0.5427 1.0295 0.090 Uiso calc R 1 . .
    H H6C 0.4870 0.6226 0.9745 0.090 Uiso calc R 1 . .
    C C1B 0.2175(8) 0.8875(11) 0.5560(5) 0.082(2) Uani d . 1 . .
    H H10A 0.2077 0.8889 0.4744 0.124 Uiso calc R 1 . .
    H H10B 0.1631 0.7973 0.5827 0.124 Uiso calc R 1 . .
    H H10C 0.3023 0.8586 0.5829 0.124 Uiso calc R 1 . .
    C C2B 0.1846(5) 1.0742(9) 0.6006(4) 0.0532(13) Uani d . 1 . .
    C C3B 0.1501(6) 1.2157(11) 0.5268(5) 0.0688(17) Uani d . 1 . .
    H H12A 0.1477 1.1966 0.4489 0.083 Uiso calc R 1 . .
    C C4B 0.1192(5) 1.3853(10) 0.5666(5) 0.0660(16) Uani d . 1 . .
    H H13A 0.0960 1.4783 0.5152 0.079 Uiso calc R 1 . .
    C C5B 0.1226(6) 1.4175(13) 0.6825(6) 0.076(2) Uani d . 1 . .
    H H14A 0.1014 1.5312 0.7093 0.092 Uiso calc R 1 . .
    C C6B 0.1574(6) 1.2795(9) 0.7564(5) 0.0616(16) Uani d . 1 . .
    H H15A 0.1616 1.3012 0.8342 0.074 Uiso calc R 1 . .
    C C7B 0.1866(4) 1.1078(9) 0.7184(4) 0.0466(12) Uani d . 1 . .
    C C8B 0.2252(5) 0.9641(9) 0.8013(4) 0.0469(13) Uani d . 1 . .
    C C9B 0.3289(5) 0.7347(9) 0.9235(4) 0.0496(14) Uani d . 1 . .
loop_
    _atom_site_aniso_label
    _atom_site_aniso_U_11
    _atom_site_aniso_U_22
    _atom_site_aniso_U_33
    _atom_site_aniso_U_12
    _atom_site_aniso_U_13
    _atom_site_aniso_U_23
    S1A 0.0373(7) 0.0732(9) 0.0484(7) 0.0080(7) 0.0115(5) -0.0080(7)
    N1A 0.040(2) 0.066(3) 0.048(2) -0.007(2) 0.0155(18) -0.010(2)
    N2A 0.038(2) 0.065(3) 0.051(3) -0.005(2) 0.012(2) -0.018(2)
    N3A 0.039(2) 0.075(3) 0.060(3) 0.002(3) 0.014(2) -0.021(3)
    C1A 0.057(4) 0.148(8) 0.098(5) -0.003(5) -0.004(4) -0.041(6)
    C2A 0.063(4) 0.097(5) 0.060(3) -0.016(4) 0.022(3) -0.019(4)
    C3A 0.106(6) 0.094(6) 0.072(5) -0.041(5) 0.031(4) -0.025(4)
    C4A 0.165(9) 0.081(5) 0.062(4) -0.044(6) 0.042(6) -0.003(4)
    C5A 0.159(9) 0.086(5) 0.051(4) 0.022(6) 0.016(5) 0.003(4)
    C6A 0.104(5) 0.083(5) 0.048(3) 0.013(4) 0.008(3) 0.007(4)
    C7A 0.061(3) 0.076(4) 0.039(3) -0.005(3) 0.015(2) 0.006(3)
    C8A 0.039(3) 0.078(4) 0.032(2) -0.006(3) 0.002(2) 0.001(3)
    C9A 0.039(3) 0.069(3) 0.036(2) 0.003(3) 0.007(2) -0.001(3)
    S1B 0.0337(7) 0.0842(11) 0.0549(8) -0.0021(8) 0.0086(6) 0.0203(9)
    N1B 0.038(2) 0.086(4) 0.048(2) 0.002(3) 0.0128(18) 0.018(3)
    N2B 0.036(2) 0.089(4) 0.053(3) 0.000(3) 0.017(2) 0.013(3)
    N3B 0.035(2) 0.115(5) 0.075(3) 0.013(3) 0.012(2) 0.047(4)
    C1B 0.114(6) 0.085(5) 0.047(3) -0.002(5) 0.004(3) -0.023(4)
    C2B 0.053(3) 0.066(3) 0.040(2) -0.011(3) 0.002(2) -0.005(3)
    C3B 0.073(4) 0.092(5) 0.041(3) -0.014(4) 0.002(3) 0.005(3)
    C4B 0.053(3) 0.081(4) 0.065(4) 0.005(3) 0.009(3) 0.021(4)
    C5B 0.071(4) 0.091(5) 0.071(4) 0.005(4) 0.029(3) 0.000(4)
    C6B 0.064(4) 0.072(4) 0.052(3) 0.014(3) 0.023(3) 0.000(3)
    C7B 0.037(2) 0.062(3) 0.041(3) -0.008(3) 0.006(2) 0.005(3)
    C8B 0.037(3) 0.066(3) 0.039(3) -0.006(3) 0.010(2) -0.001(3)
    C9B 0.037(3) 0.073(4) 0.040(3) -0.002(3) 0.012(2) 0.010(3)
_geom_special_details
;
All e.s.d.'s (except the e.s.d. in the dihedral angle between two l.s. planes)
are estimated using the full covariance matrix. The cell e.s.d.'s are taken
into account individually in the estimation of e.s.d.'s in distances, angles
and torsion angles; correlations between e.s.d.'s in cell parameters are only
used when they are defined by crystal symmetry. An approximate (isotropic)
treatment of cell e.s.d.'s is used for estimating e.s.d.'s involving l.s.
planes.
;
loop_
    _geom_bond_atom_site_label_1
    _geom_bond_atom_site_label_2
    _geom_bond_site_symmetry_2
    _geom_bond_distance
    _geom_bond_publ_flag
    S1A C9A . 1.734(6) ?
    S1A C8A . 1.736(5) ?
    N1A C8A . 1.300(7) ?
    N1A N2A . 1.387(7) ?
    N2A C9A . 1.299(6) ?
    N3A C9A . 1.326(7) ?
    N3A H3A . 0.8600 ?
    N3A H3B . 0.8600 ?
    C1A C2A . 1.536(11) ?
    C1A H1B . 0.9600 ?
    C1A H1C . 0.9600 ?
    C1A H1D . 0.9600 ?
    C2A C3A . 1.379(10) ?
    C2A C7A . 1.406(9) ?
    C3A C4A . 1.404(13) ?
    C3A H3C . 0.9300 ?
    C4A C5A . 1.377(12) ?
    C4A H4A . 0.9300 ?
    C5A C6A . 1.351(12) ?
    C5A H5A . 0.9300 ?
    C6A C7A . 1.408(10) ?
    C6A H6A . 0.9300 ?
    C7A C8A . 1.465(9) ?
    S1B C9B . 1.733(6) ?
    S1B C8B . 1.747(5) ?
    N1B C8B . 1.304(7) ?
    N1B N2B . 1.366(8) ?
    N2B C9B . 1.306(6) ?
    N3B C9B . 1.352(8) ?
    N3B H6B . 0.8600 ?
    N3B H6C . 0.8600 ?
    C1B C2B . 1.524(9) ?
    C1B H10A . 0.9600 ?
    C1B H10B . 0.9600 ?
    C1B H10C . 0.9600 ?
    C2B C3B . 1.382(9) ?
    C2B C7B . 1.413(7) ?
    C3B C4B . 1.384(10) ?
    C3B H12A . 0.9300 ?
    C4B C5B . 1.388(9) ?
    C4B H13A . 0.9300 ?
    C5B C6B . 1.365(10) ?
    C5B H14A . 0.9300 ?
    C6B C7B . 1.386(8) ?
    C6B H15A . 0.9300 ?
    C7B C8B . 1.470(8) ?
loop_
    _geom_angle_atom_site_label_1
    _geom_angle_atom_site_label_2
    _geom_angle_atom_site_label_3
    _geom_angle_site_symmetry_1
    _geom_angle_site_symmetry_3
    _geom_angle
    _geom_angle_publ_flag
    C9A S1A C8A . . 86.9(3) ?
    C8A N1A N2A . . 114.1(4) ?
    C9A N2A N1A . . 111.2(5) ?
    C9A N3A H3A . . 120.0 ?
    C9A N3A H3B . . 120.0 ?
    H3A N3A H3B . . 120.0 ?
    C2A C1A H1B . . 109.5 ?
    C2A C1A H1C . . 109.5 ?
    H1B C1A H1C . . 109.5 ?
    C2A C1A H1D . . 109.5 ?
    H1B C1A H1D . . 109.5 ?
    H1C C1A H1D . . 109.5 ?
    C3A C2A C7A . . 119.1(8) ?
    C3A C2A C1A . . 119.8(7) ?
    C7A C2A C1A . . 121.0(6) ?
    C2A C3A C4A . . 121.1(8) ?
    C2A C3A H3C . . 119.5 ?
    C4A C3A H3C . . 119.5 ?
    C5A C4A C3A . . 119.9(8) ?
    C5A C4A H4A . . 120.0 ?
    C3A C4A H4A . . 120.0 ?
    C6A C5A C4A . . 119.0(9) ?
    C6A C5A H5A . . 120.5 ?
    C4A C5A H5A . . 120.5 ?
    C5A C6A C7A . . 123.2(8) ?
    C5A C6A H6A . . 118.4 ?
    C7A C6A H6A . . 118.4 ?
    C2A C7A C6A . . 117.7(7) ?
    C2A C7A C8A . . 123.6(6) ?
    C6A C7A C8A . . 118.6(6) ?
    N1A C8A C7A . . 127.7(5) ?
    N1A C8A S1A . . 113.0(5) ?
    C7A C8A S1A . . 119.2(4) ?
    N2A C9A N3A . . 123.5(5) ?
    N2A C9A S1A . . 114.8(5) ?
    N3A C9A S1A . . 121.7(4) ?
    C9B S1B C8B . . 87.9(3) ?
    C8B N1B N2B . . 114.2(4) ?
    C9B N2B N1B . . 113.2(5) ?
    C9B N3B H6B . . 120.0 ?
    C9B N3B H6C . . 120.0 ?
    H6B N3B H6C . . 120.0 ?
    C2B C1B H10A . . 109.5 ?
    C2B C1B H10B . . 109.5 ?
    H10A C1B H10B . . 109.5 ?
    C2B C1B H10C . . 109.5 ?
    H10A C1B H10C . . 109.5 ?
    H10B C1B H10C . . 109.5 ?
    C3B C2B C7B . . 117.8(6) ?
    C3B C2B C1B . . 121.0(5) ?
    C7B C2B C1B . . 121.2(5) ?
    C2B C3B C4B . . 121.3(6) ?
    C2B C3B H12A . . 119.3 ?
    C4B C3B H12A . . 119.3 ?
    C3B C4B C5B . . 120.5(7) ?
    C3B C4B H13A . . 119.8 ?
    C5B C4B H13A . . 119.8 ?
    C6B C5B C4B . . 118.9(7) ?
    C6B C5B H14A . . 120.5 ?
    C4B C5B H14A . . 120.5 ?
    C5B C6B C7B . . 121.5(5) ?
    C5B C6B H15A . . 119.2 ?
    C7B C6B H15A . . 119.2 ?
    C6B C7B C2B . . 119.9(5) ?
    C6B C7B C8B . . 119.6(5) ?
    C2B C7B C8B . . 120.4(6) ?
    N1B C8B C7B . . 125.4(5) ?
    N1B C8B S1B . . 111.9(4) ?
    C7B C8B S1B . . 122.7(4) ?
    N2B C9B N3B . . 125.5(5) ?
    N2B C9B S1B . . 112.9(4) ?
    N3B C9B S1B . . 121.6(4) ?
loop_
    _geom_torsion_atom_site_label_1
    _geom_torsion_atom_site_label_2
    _geom_torsion_atom_site_label_3
    _geom_torsion_atom_site_label_4
    _geom_torsion_site_symmetry_1
    _geom_torsion_site_symmetry_2
    _geom_torsion_site_symmetry_3
    _geom_torsion_site_symmetry_4
    _geom_torsion
    _geom_torsion_publ_flag
    C8A N1A N2A C9A . . . . -1.8(7) ?
    C7A C2A C3A C4A . . . . 0.4(10) ?
    C1A C2A C3A C4A . . . . 176.9(7) ?
    C2A C3A C4A C5A . . . . -1.5(11) ?
    C3A C4A C5A C6A . . . . 2.1(11) ?
    C4A C5A C6A C7A . . . . -1.8(11) ?
    C3A C2A C7A C6A . . . . -0.1(9) ?
    C1A C2A C7A C6A . . . . -176.4(6) ?
    C3A C2A C7A C8A . . . . 179.1(6) ?
    C1A C2A C7A C8A . . . . 2.7(9) ?
    C5A C6A C7A C2A . . . . 0.8(10) ?
    C5A C6A C7A C8A . . . . -178.4(6) ?
    N2A N1A C8A C7A . . . . 179.5(5) ?
    N2A N1A C8A S1A . . . . 1.3(6) ?
    C2A C7A C8A N1A . . . . 34.2(9) ?
    C6A C7A C8A N1A . . . . -146.6(6) ?
    C2A C7A C8A S1A . . . . -147.7(5) ?
    C6A C7A C8A S1A . . . . 31.4(7) ?
    C9A S1A C8A N1A . . . . -0.4(5) ?
    C9A S1A C8A C7A . . . . -178.7(5) ?
    N1A N2A C9A N3A . . . . -178.1(5) ?
    N1A N2A C9A S1A . . . . 1.4(6) ?
    C8A S1A C9A N2A . . . . -0.6(5) ?
    C8A S1A C9A N3A . . . . 178.9(5) ?
    C8B N1B N2B C9B . . . . -0.8(8) ?
    C7B C2B C3B C4B . . . . 0.3(9) ?
    C1B C2B C3B C4B . . . . 179.5(6) ?
    C2B C3B C4B C5B . . . . 0.3(10) ?
    C3B C4B C5B C6B . . . . 0.3(10) ?
    C4B C5B C6B C7B . . . . -1.4(10) ?
    C5B C6B C7B C2B . . . . 2.0(9) ?
    C5B C6B C7B C8B . . . . 179.2(5) ?
    C3B C2B C7B C6B . . . . -1.5(8) ?
    C1B C2B C7B C6B . . . . 179.4(6) ?
    C3B C2B C7B C8B . . . . -178.6(5) ?
    C1B C2B C7B C8B . . . . 2.2(8) ?
    N2B N1B C8B C7B . . . . 178.6(6) ?
    N2B N1B C8B S1B . . . . 0.3(7) ?
    C6B C7B C8B N1B . . . . 77.1(8) ?
    C2B C7B C8B N1B . . . . -105.7(7) ?
    C6B C7B C8B S1B . . . . -104.7(6) ?
    C2B C7B C8B S1B . . . . 72.5(7) ?
    C9B S1B C8B N1B . . . . 0.2(5) ?
    C9B S1B C8B C7B . . . . -178.2(5) ?
    N1B N2B C9B N3B . . . . -179.8(6) ?
    N1B N2B C9B S1B . . . . 1.0(7) ?
    C8B S1B C9B N2B . . . . -0.7(5) ?
    C8B S1B C9B N3B . . . . -179.9(6) ?
loop_
    _geom_hbond_atom_site_label_D
    _geom_hbond_atom_site_label_H
    _geom_hbond_atom_site_label_A
    _geom_hbond_site_symmetry_A
    _geom_hbond_distance_DH
    _geom_hbond_distance_HA
    _geom_hbond_distance_DA
    _geom_hbond_angle_DHA
    _geom_hbond_publ_flag
    N3A H3A N2B 2_657 0.86 2.23 3.079(8) 167 yes
    N3A H3B N1B 1_655 0.86 2.16 2.990(6) 162 yes
    N3B H6B N2A 2_647 0.86 2.22 3.006(8) 153 yes
    N3B H6C N1A . 0.86 2.23 3.035(6) 156 yes
    C6A H6A S1A . 0.93 2.71 3.090(8) 105 yes
    C1B H10A Cg3 1_545 0.96 2.89 3.623(3) 134 yes
