# Supplementary material for: 5-(2-Methyl­phen­yl)-1,3,4-thia­diazol-2-amine
Source: Acta Crystallogr Sect E Struct Rep Online. 2009 Apr 2;65(Pt 5):o961. doi: 10.1107/S1600536809011234 (PMC2977661; doi:10.1107/S1600536809011234)
Supplement: Supplementary file 2 [file e-65-0o961-Isup2.hkl]

# 
# h,k,l, Fc-squared, Fo-squared, sigma(Fo-squared) and status flag 
# 
data_I
_shelx_title ' W in P2(1)' 
_shelx_refln_list_code          4 
_shelx_F_calc_maximum      111.31 
_exptl_crystal_F_000       400.00 
_reflns_d_resolution_high  0.7838 
 
loop_ 
 _symmetry_equiv_pos_as_xyz 
 'x, y, z' 
 '-x, y+1/2, -z' 
 
_cell_length_a    10.7920 
_cell_length_b     7.3400 
_cell_length_c    11.8310 
_cell_angle_alpha  90.000 
_cell_angle_beta   96.150 
_cell_angle_gamma  90.000 
 
_shelx_F_squared_multiplier     1.000 
 
loop_ 
 _refln_index_h 
 _refln_index_k 
 _refln_index_l 
 _refln_F_squared_calc 
 _refln_F_squared_meas 
 _refln_F_squared_sigma 
 _refln_observed_status 
   1   0   0        0.54        3.15      0.92 o 
   2   0   0     6049.74     5447.79     92.52 o 
   3   0   0     3701.51     3685.97     22.39 o 
   4   0   0     4245.17     4292.60     28.33 o 
   5   0   0       51.90       48.27      3.62 o 
   6   0   0       55.20       58.27      4.75 o 
   7   0   0       48.19       43.64      4.66 o 
   8   0   0      203.08      197.72      9.64 o 
   9   0   0        1.92        0.00      3.51 o 
  10   0   0       42.05       40.93      5.89 o 
  11   0   0        0.66        0.58      3.63 o 
  12   0   0       87.20       98.59      9.42 o 
  13   0   0        0.08        6.32      4.29 o 
   1   1   0     1679.84     1693.73     13.42 o 
   2   1   0     6029.93     5974.26    108.01 o 
   3   1   0      623.35      702.12     10.43 o 
   4   1   0      418.74      425.36      9.33 o 
   5   1   0     1028.30     1051.22     16.48 o 
   6   1   0     1083.56     1128.87     19.36 o 
   7   1   0       17.78       13.27      3.48 o 
   8   1   0       48.88       56.70      5.66 o 
   9   1   0       80.14       78.61      7.40 o 
  10   1   0        2.33        5.09      3.22 o 
  11   1   0       29.23       26.83      5.48 o 
  12   1   0       49.55       52.47      6.48 o 
  13   1   0       32.59       25.79      6.88 o 
   0   2   0      135.39      166.25      4.15 o 
   1   2   0       40.66       41.66      2.61 o 
   2   2   0      260.90      308.55      6.83 o 
   3   2   0      231.58      264.98      7.04 o 
   4   2   0       39.78       45.67      3.39 o 
   5   2   0       29.61       30.13      3.09 o 
   6   2   0      182.26      162.69      7.67 o 
   7   2   0       67.46       69.66      5.43 o 
   8   2   0      123.78      121.15      8.10 o 
   9   2   0      119.71      125.00      9.27 o 
  10   2   0        5.58        3.41      3.59 o 
  11   2   0       16.13       16.32      5.02 o 
  12   2   0        9.60       11.60      4.19 o 
  13   2   0      117.79      105.25      9.08 o 
   1   3   0      196.27      229.65      6.38 o 
   2   3   0     1520.56     1763.76     18.29 o 
   3   3   0      474.55      586.24     11.18 o 
   4   3   0       58.56       66.95      4.31 o 
   5   3   0      286.95      323.42      9.68 o 
   6   3   0      233.73      226.33      9.03 o 
   7   3   0       19.51       20.72      3.43 o 
   8   3   0      237.21      236.89     10.68 o 
   9   3   0       48.67       62.80      5.81 o 
  10   3   0      115.54      108.47      8.64 o 
  11   3   0        9.80       13.13      4.06 o 
  12   3   0       40.99       35.16      5.31 o 
   0   4   0      769.03      609.61      1.44 o 
   1   4   0        3.10        1.59      1.16 o 
   2   4   0      241.43      287.97      8.37 o 
   3   4   0        7.26        4.19      2.14 o 
   4   4   0      939.00     1083.20     17.45 o 
   5   4   0        0.49        0.54      2.19 o 
   6   4   0       38.95       44.66      4.56 o 
   7   4   0      104.81      107.44      6.63 o 
   8   4   0      156.90      174.32      9.10 o 
   9   4   0       29.77       27.69      5.19 o 
  10   4   0        6.28        9.81      3.61 o 
  11   4   0        0.51        1.33      2.75 o 
  12   4   0       15.50       12.02      4.30 o 
   1   5   0      416.52      342.75      1.77 o 
   2   5   0        2.66        0.49      1.64 o 
   3   5   0       20.29       17.42      1.88 o 
   4   5   0       35.79       27.91      1.64 o 
   5   5   0      149.34      108.26      2.38 o 
   6   5   0       30.35       26.77      4.73 o 
   7   5   0       13.66       11.47      3.57 o 
   8   5   0       91.20      107.89      7.20 o 
   9   5   0       18.19       16.14      3.80 o 
  10   5   0       31.86       34.45      4.53 o 
  11   5   0       13.64        9.36      3.45 o 
   0   6   0      191.44      158.86      1.77 o 
   1   6   0       66.61       71.43      5.22 o 
   2   6   0       35.65       27.56      2.25 o 
   3   6   0       53.53       44.75      1.68 o 
   4   6   0       41.84       35.73      2.25 o 
   5   6   0       12.56       10.69      2.62 o 
   6   6   0        1.57        1.89      2.29 o 
   7   6   0       13.11       11.06      3.45 o 
   8   6   0        9.52        8.69      3.21 o 
   9   6   0        6.95        6.46      3.54 o 
  10   6   0        4.17        5.41      2.44 o 
   1   7   0       52.56       38.86      2.19 o 
   2   7   0       63.94       78.27      5.52 o 
   3   7   0        9.75       10.09      2.30 o 
   4   7   0        4.54        2.05      2.05 o 
   5   7   0        4.45        1.47      2.48 o 
   6   7   0       35.58       25.28      2.49 o 
   7   7   0        0.42        2.10      2.52 o 
   8   7   0        2.90        6.83      2.17 o 
   9   7   0        0.92        1.16      1.54 o 
   0   8   0       24.44       16.07      1.63 o 
   1   8   0        2.76        1.05      1.78 o 
   2   8   0        0.97        2.20      1.95 o 
   3   8   0        9.39        3.28      1.79 o 
   4   8   0       16.56       24.43      3.64 o 
   5   8   0        1.29        3.49      1.50 o 
   6   8   0        0.91        1.85      1.61 o 
   7   8   0        0.04        3.33      1.54 o 
   1   9   0        3.13        0.71      1.61 o 
   2   9   0        1.79        0.00      1.50 o 
   3   9   0        4.79        1.87      1.87 o 
 -13   0   1        0.40        4.81      4.81 o 
 -12   0   1       19.83       22.51      5.99 o 
 -11   0   1       13.21       11.40      4.44 o 
 -10   0   1      305.86      305.35     14.35 o 
  -9   0   1       27.57       24.40      5.38 o 
  -8   0   1       27.27       31.67      4.67 o 
  -7   0   1       17.90       18.21      3.58 o 
  -6   0   1     1160.23     1149.03     18.45 o 
  -5   0   1      148.52      134.46      5.70 o 
  -4   0   1      136.56      144.35      5.25 o 
  -3   0   1      439.33      441.15      7.54 o 
  -2   0   1     1147.70     1310.45     10.73 o 
  -1   0   1       11.20       12.71      1.42 o 
   0   0   1     2332.80     2450.79     29.38 o 
   1   0   1       76.61       72.10      2.27 o 
   2   0   1        1.97        1.26      1.07 o 
   3   0   1     1604.59     1570.69     15.04 o 
   4   0   1     2935.24     3033.31     24.37 o 
   5   0   1      262.64      233.85      7.97 o 
   6   0   1      606.11      683.25     14.97 o 
   7   0   1        6.79        9.48      2.29 o 
   8   0   1       40.98       35.75      4.68 o 
   9   0   1        0.01        2.30      2.90 o 
  10   0   1       49.57       54.73      6.75 o 
  11   0   1        4.56        2.83      4.17 o 
  12   0   1       60.89       54.79      7.49 o 
  13   0   1        5.09        9.45      3.65 o 
 -13   1   1        9.09       20.93      5.17 o 
 -12   1   1       99.15       91.75      9.13 o 
 -11   1   1       68.02       61.84      7.26 o 
 -10   1   1       21.30       11.59      4.96 o 
  -9   1   1        8.06        6.95      3.71 o 
  -8   1   1      255.24      248.90     11.34 o 
  -7   1   1      670.18      675.83     16.29 o 
  -6   1   1      222.84      236.92      8.52 o 
  -5   1   1      882.36      895.24     15.06 o 
  -4   1   1     1458.27     1558.95     17.25 o 
  -3   1   1     1071.17     1147.50     12.82 o 
  -2   1   1     1344.42     1506.09     12.50 o 
  -1   1   1      102.01      102.58      3.61 o 
   0   1   1       74.50       60.69     38.87 o 
   1   1   1      312.27      307.20      4.90 o 
   2   1   1      255.83      288.90      5.75 o 
   3   1   1      143.65      150.80      4.96 o 
   4   1   1       60.30       54.57      3.60 o 
   5   1   1     2568.07     2648.82     26.45 o 
   6   1   1      156.57      161.18      7.84 o 
   7   1   1      105.44      116.12      6.96 o 
   8   1   1      160.53      165.02      9.59 o 
   9   1   1      491.06      463.10     15.99 o 
  10   1   1        1.00        9.27      3.58 o 
  11   1   1        1.79        5.06      3.76 o 
  12   1   1        4.37        1.22      4.71 o 
  13   1   1      104.83       84.61      9.27 o 
 -13   2   1      132.82      131.52     10.02 o 
 -12   2   1       11.31        7.57      4.76 o 
 -11   2   1       11.04        7.63      4.73 o 
 -10   2   1        6.03        5.49      3.66 o 
  -9   2   1      881.31      876.22     21.51 o 
  -8   2   1      136.36      116.31      8.22 o 
  -7   2   1      331.02      325.56     11.40 o 
  -6   2   1      236.80      265.67      9.17 o 
  -5   2   1      859.81      841.53     14.92 o 
  -4   2   1       80.98       98.75      4.69 o 
  -3   2   1      898.64      932.30     12.56 o 
  -2   2   1      795.90      832.98     10.59 o 
  -1   2   1     1402.26     1289.27      1.21 o 
   0   2   1      415.71      457.66     13.85 o 
   1   2   1     1965.83     2053.30     15.15 o 
   2   2   1      345.63      421.90      7.84 o 
   3   2   1      602.67      583.29     11.88 o 
   4   2   1      428.10      485.02     10.50 o 
   5   2   1      176.18      162.16      6.97 o 
   6   2   1       22.30       21.22      3.23 o 
   7   2   1      643.74      654.94     16.44 o 
   8   2   1       39.72       44.80      5.67 o 
   9   2   1       42.13       45.98      5.90 o 
  10   2   1       15.50       10.85      4.11 o 
  11   2   1      179.63      147.60     10.84 o 
  12   2   1        4.04        4.31      4.31 o 
  13   2   1        3.58        5.63      3.81 o 
 -13   3   1       13.45       13.00      3.50 o 
 -12   3   1       38.31       30.59      6.51 o 
 -11   3   1       40.12       43.16      5.46 o 
 -10   3   1       98.84       90.79      7.16 o 
  -9   3   1       39.34       36.53      6.03 o 
  -8   3   1      800.28      785.24     19.70 o 
  -7   3   1       20.87       26.43      4.05 o 
  -6   3   1        3.48        6.88      2.05 o 
  -5   3   1        0.87        0.27      1.68 o 
  -4   3   1      984.69     1092.14     16.36 o 
  -3   3   1       67.69       74.65      4.18 o 
  -2   3   1      106.64       96.97      1.46 o 
  -1   3   1      319.63      329.78      7.14 o 
   0   3   1      333.84      224.84    156.59 o 
   1   3   1       28.65       22.78      1.21 o 
   2   3   1      260.23      279.94      6.18 o 
   3   3   1      254.57      281.02      7.89 o 
   4   3   1       95.71       96.64      5.32 o 
   5   3   1      170.09      208.89      7.97 o 
   6   3   1       72.35       74.98      5.28 o 
   7   3   1       23.35       23.63      4.61 o 
   8   3   1       43.37       50.54      5.77 o 
   9   3   1      211.62      193.37     10.44 o 
  10   3   1       32.57       34.81      4.88 o 
  11   3   1       21.65       23.13      4.62 o 
  12   3   1       14.45        4.55      5.04 o 
 -12   4   1        7.05        1.47      4.10 o 
 -11   4   1        3.64        1.92      4.34 o 
 -10   4   1       98.27      103.37      7.95 o 
  -9   4   1        1.96        2.14      3.44 o 
  -8   4   1        7.05        5.06      3.70 o 
  -7   4   1       17.80       20.11      3.72 o 
  -6   4   1      199.13      211.74      8.97 o 
  -5   4   1       28.45       29.34      3.56 o 
  -4   4   1      160.57      174.79      7.30 o 
  -3   4   1       90.04       99.85      4.98 o 
  -2   4   1      479.84      505.03     10.33 o 
  -1   4   1      215.86      165.45      1.14 o 
   0   4   1       14.13        2.98      4.08 o 
   1   4   1      126.01      120.27      1.22 o 
   2   4   1       60.93       57.55      2.20 o 
   3   4   1       46.55       48.22      3.78 o 
   4   4   1      440.79      500.53     12.19 o 
   5   4   1       22.59       28.59      3.74 o 
   6   4   1      160.11      157.83      7.80 o 
   7   4   1      215.11      232.75     10.09 o 
   8   4   1      199.00      204.81      9.85 o 
   9   4   1       32.54       35.91      5.29 o 
  10   4   1      133.02      131.28      9.18 o 
  11   4   1       11.58       19.19      4.54 o 
  12   4   1        0.89        2.68      2.68 o 
 -11   5   1       34.19       42.51      5.10 o 
 -10   5   1       20.49       17.74      4.35 o 
  -9   5   1       13.46       11.56      4.26 o 
  -8   5   1      110.42      109.15      7.97 o 
  -7   5   1       72.68       75.02      6.33 o 
  -6   5   1       12.78       16.91      3.61 o 
  -5   5   1       10.43        8.23      2.92 o 
  -4   5   1       49.43       39.99      1.93 o 
  -3   5   1       59.02       37.59      2.09 o 
  -2   5   1        2.37        1.74      1.74 o 
  -1   5   1        3.21        7.48      1.85 o 
   0   5   1       29.88       22.90     18.21 o 
   1   5   1      349.79      339.55      1.43 o 
   2   5   1        7.15        2.75      1.39 o 
   3   5   1       26.14       16.65      1.99 o 
   4   5   1      124.64      119.62      1.93 o 
   5   5   1      477.94      385.33      2.02 o 
   6   5   1       41.31       45.84      4.95 o 
   7   5   1       13.06       11.65      2.98 o 
   8   5   1       19.98       20.71      3.74 o 
   9   5   1      125.27      120.30      8.05 o 
  10   5   1        4.24        6.67      3.68 o 
  11   5   1        6.02        0.00      3.34 o 
 -10   6   1        7.76       11.98      3.37 o 
  -9   6   1       21.18       17.29      3.64 o 
  -8   6   1        0.87        4.54      2.62 o 
  -7   6   1       10.93       21.69      3.76 o 
  -6   6   1       14.27       17.41      3.87 o 
  -5   6   1       87.65       60.06      1.83 o 
  -4   6   1        1.19        2.42      2.26 o 
  -3   6   1       31.31       26.01      2.80 o 
  -2   6   1       38.61       28.26      2.15 o 
  -1   6   1       57.10       37.64      1.78 o 
   0   6   1       99.02       73.40      1.02 o 
   1   6   1        4.49        0.00      1.92 o 
   2   6   1       30.97       28.20      2.33 o 
   3   6   1      179.58      125.36      1.99 o 
   4   6   1       19.86       20.17      2.39 o 
   5   6   1       28.91       36.98      4.28 o 
   6   6   1        3.31        0.63      2.49 o 
   7   6   1       43.79       46.16      5.02 o 
   8   6   1        1.09        0.34      2.50 o 
   9   6   1        0.54        2.71      2.71 o 
  10   6   1        0.88        0.00      2.52 o 
  -9   7   1        3.33        1.79      2.30 o 
  -8   7   1       19.44       22.83      4.33 o 
  -7   7   1        6.74       10.49      3.10 o 
  -6   7   1        1.83        0.34      2.37 o 
  -5   7   1        3.05        2.55      2.55 o 
  -4   7   1       51.47       43.68      2.32 o 
  -3   7   1        6.08        0.31      2.50 o 
  -2   7   1       17.07       15.82      2.35 o 
  -1   7   1       31.70       24.46      1.97 o 
   0   7   1       35.05       27.66      1.57 o 
   1   7   1       35.76       27.52      2.30 o 
   2   7   1       49.08       43.36      2.02 o 
   3   7   1        1.37        1.63      2.20 o 
   4   7   1       31.41       24.45      2.10 o 
   5   7   1       11.83       10.28      2.21 o 
   6   7   1        6.73        2.07      1.65 o 
   7   7   1        0.06        0.00      2.08 o 
   8   7   1        4.57        6.54      2.15 o 
  -7   8   1        3.28        3.21      2.31 o 
  -6   8   1        1.55        0.30      2.17 o 
  -5   8   1        2.73        0.64      2.27 o 
  -4   8   1        0.17        0.62      2.17 o 
  -3   8   1        4.68        2.02      2.02 o 
  -2   8   1        3.75        1.14      1.77 o 
  -1   8   1        0.54        1.02      1.36 o 
   0   8   1       10.65        9.20      1.60 o 
   1   8   1        0.67        0.88      1.45 o 
   2   8   1        6.20        2.36      1.82 o 
   3   8   1        7.49        2.52      1.46 o 
   4   8   1        8.46        8.59      1.96 o 
   5   8   1        2.55        1.04      1.98 o 
   6   8   1        5.86        0.51      1.72 o 
  -3   9   1        5.80       13.45      3.03 o 
  -2   9   1        0.14        1.59      1.73 o 
  -1   9   1        3.49        0.00      1.97 o 
   0   9   1        1.65        3.35      2.19 o 
   1   9   1        0.86        0.20      1.27 o 
   2   9   1        2.48        0.40      1.84 o 
   3   9   1        0.74        0.65      1.52 o 
 -13   0   2        1.09        5.60      3.96 o 
 -12   0   2      280.00      305.35     16.12 o 
 -11   0   2        7.64        6.60      5.03 o 
 -10   0   2       57.40       52.11      6.70 o 
  -9   0   2        1.14        3.72      3.05 o 
  -8   0   2      171.12      152.01      9.02 o 
  -7   0   2        2.61        1.93      1.93 o 
  -6   0   2     1482.30     1475.78     21.13 o 
  -5   0   2      137.00      145.25      5.93 o 
  -4   0   2      462.65      373.98      8.56 o 
  -3   0   2       76.46       77.98      3.48 o 
  -2   0   2     7031.69     6784.02    114.28 o 
  -1   0   2     1221.49     1323.91     10.71 o 
   0   0   2     1564.62     1666.25     13.08 o 
   1   0   2       20.45       20.64      1.70 o 
   2   0   2     3082.26     3152.77     19.27 o 
   3   0   2      166.53      159.80      5.11 o 
   4   0   2      239.26      238.46      7.13 o 
   5   0   2       15.35       13.51      2.89 o 
   6   0   2      860.59      836.54     16.60 o 
   7   0   2       11.28       14.77      3.19 o 
   8   0   2       74.50       86.64      6.43 o 
   9   0   2        0.03        2.36      3.02 o 
  10   0   2        2.43        1.62      4.20 o 
  11   0   2        2.58        1.76      4.13 o 
  12   0   2        0.86        0.60      3.07 o 
  13   0   2        3.00        1.25      4.82 o 
 -13   1   2       89.89       81.32      9.58 o 
 -12   1   2       20.41       25.53      5.59 o 
 -11   1   2       14.06       13.04      5.37 o 
 -10   1   2       61.01       65.03      7.42 o 
  -9   1   2       27.32       37.93      5.35 o 
  -8   1   2       18.56       14.50      4.08 o 
  -7   1   2      119.84      112.14      6.79 o 
  -6   1   2       80.49       92.81      5.77 o 
  -5   1   2      168.20      153.84      6.19 o 
  -4   1   2     1885.33     1991.60     19.56 o 
  -3   1   2      696.82      653.48      9.98 o 
  -2   1   2      952.04      973.97     10.83 o 
  -1   1   2     1452.13     1547.63     12.43 o 
   0   1   2    12389.87    11844.03    337.48 o 
   1   1   2      772.85      914.34      9.61 o 
   2   1   2     1078.95     1088.17     11.57 o 
   3   1   2      466.77      452.01      8.70 o 
   4   1   2      498.70      473.90     10.12 o 
   5   1   2        8.78       12.45      2.25 o 
   6   1   2       62.53       54.13      4.93 o 
   7   1   2      284.98      269.85     10.91 o 
   8   1   2      144.44      145.28      8.76 o 
   9   1   2       82.43       88.58      7.47 o 
  10   1   2       21.01       17.43      4.77 o 
  11   1   2       33.71       35.56      5.99 o 
  12   1   2       25.19       35.63      4.88 o 
  13   1   2       41.39       34.46      6.81 o 
 -13   2   2        1.79        4.76      4.76 o 
 -12   2   2       15.50       14.88      5.49 o 
 -11   2   2        5.41       10.58      4.57 o 
 -10   2   2       17.88        5.61      5.25 o 
  -9   2   2        7.94        7.21      3.60 o 
  -8   2   2       46.54       35.48      5.31 o 
  -7   2   2       67.09       66.54      5.39 o 
  -6   2   2      161.06      142.74      7.19 o 
  -5   2   2      159.13      151.96      6.55 o 
  -4   2   2      377.30      407.02      9.33 o 
  -3   2   2     1255.77     1205.40     14.29 o 
  -2   2   2      775.51      882.98     11.37 o 
  -1   2   2      307.35      349.66      6.81 o 
   0   2   2      551.75      546.85     12.86 o 
   1   2   2     3513.22     3583.81     21.41 o 
   2   2   2      192.34      190.54      5.37 o 
   3   2   2       19.62       19.26      2.09 o 
   4   2   2       14.44       17.34      2.59 o 
   5   2   2     1397.38     1356.47     19.82 o 
   6   2   2       19.55       20.81      3.29 o 
   7   2   2       75.54       76.23      6.17 o 
   8   2   2       32.47       26.93      4.79 o 
   9   2   2      262.38      248.68     12.60 o 
  10   2   2        9.28        7.07      3.74 o 
  11   2   2       37.01       34.04      6.42 o 
  12   2   2        4.14        3.95      3.95 o 
  13   2   2       55.38       49.89      6.90 o 
 -13   3   2        6.91        8.35      3.96 o 
 -12   3   2       14.15       19.29      4.64 o 
 -11   3   2        3.37        4.71      3.54 o 
 -10   3   2        8.33       12.17      4.17 o 
  -9   3   2       79.63       84.33      6.83 o 
  -8   3   2      519.52      530.03     15.90 o 
  -7   3   2       52.82       47.07      5.11 o 
  -6   3   2      191.39      189.37      8.59 o 
  -5   3   2       82.81       82.03      4.99 o 
  -4   3   2     1580.59     1626.26     19.64 o 
  -3   3   2      169.22      200.57      6.54 o 
  -2   3   2      162.91      198.25      5.97 o 
  -1   3   2      140.51      158.78      5.16 o 
   0   3   2     1769.81     1872.61     32.62 o 
   1   3   2      111.86      116.20      4.45 o 
   2   3   2      332.03      358.45      7.98 o 
   3   3   2      442.83      430.62      9.57 o 
   4   3   2      407.71      407.55     10.15 o 
   5   3   2        0.83        0.81      1.72 o 
   6   3   2       62.28       67.93      4.91 o 
   7   3   2        8.72        9.24      2.80 o 
   8   3   2       76.72       77.40      6.84 o 
   9   3   2      119.85      134.52      8.76 o 
  10   3   2        3.66        8.09      2.54 o 
  11   3   2       27.78       34.07      5.09 o 
  12   3   2       37.72       38.47      6.09 o 
 -12   4   2       47.56       46.53      6.12 o 
 -11   4   2        5.66        0.00      3.19 o 
 -10   4   2       95.82      113.64      8.20 o 
  -9   4   2        0.17        1.72      2.47 o 
  -8   4   2      197.04      202.34     10.54 o 
  -7   4   2        2.25        1.77      2.99 o 
  -6   4   2      127.91      131.06      7.27 o 
  -5   4   2       16.83       15.79      2.66 o 
  -4   4   2      292.91      307.22      9.29 o 
  -3   4   2       26.59       25.10      3.05 o 
  -2   4   2      414.88      433.97      9.70 o 
  -1   4   2       89.16       89.25      4.27 o 
   0   4   2      146.30      157.27      8.16 o 
   1   4   2      315.02      316.19      7.99 o 
   2   4   2      135.47      145.80      5.86 o 
   3   4   2       79.87       73.84      4.67 o 
   4   4   2       66.75       78.40      4.91 o 
   5   4   2       73.09       79.28      5.74 o 
   6   4   2        1.45        3.86      2.59 o 
   7   4   2       33.37       31.25      4.25 o 
   8   4   2       65.10       64.02      6.41 o 
   9   4   2        1.46        1.26      3.00 o 
  10   4   2      121.76      128.39      9.39 o 
  11   4   2        6.31        1.36      3.08 o 
  12   4   2        3.29        2.74      3.35 o 
 -11   5   2        0.20        3.10      3.10 o 
 -10   5   2        1.16        1.31      2.75 o 
  -9   5   2       23.22       36.71      4.90 o 
  -8   5   2        6.15        1.18      3.44 o 
  -7   5   2        1.31        0.36      2.68 o 
  -6   5   2        2.39        3.96      2.94 o 
  -5   5   2       99.28      104.49      6.10 o 
  -4   5   2       96.85       86.10      1.84 o 
  -3   5   2       22.00       25.38      3.45 o 
  -2   5   2      232.18      258.37      8.24 o 
  -1   5   2      175.38      143.07      1.72 o 
   0   5   2       12.16       16.03      3.63 o 
   1   5   2        4.60        1.95      1.56 o 
   2   5   2       85.50       80.83      4.85 o 
   3   5   2      317.54      315.37      9.29 o 
   4   5   2       68.81       84.97      5.57 o 
   5   5   2       25.29       24.89      4.12 o 
   6   5   2        9.00        8.39      2.99 o 
   7   5   2       72.70       66.86      5.78 o 
   8   5   2       27.26       31.88      4.76 o 
   9   5   2        3.62        2.32      3.15 o 
  10   5   2        7.03        4.38      2.91 o 
  11   5   2       13.57       13.72      3.50 o 
 -10   6   2        8.87        9.86      4.03 o 
  -9   6   2        0.89        5.22      2.81 o 
  -8   6   2        3.24        3.09      2.18 o 
  -7   6   2        1.21        2.55      2.87 o 
  -6   6   2       62.37       78.52      5.79 o 
  -5   6   2       54.71       61.68      5.39 o 
  -4   6   2       11.85        9.66      2.28 o 
  -3   6   2      260.15      245.73      2.15 o 
  -2   6   2       95.54       78.11      7.50 o 
  -1   6   2        1.79        1.34      1.64 o 
   0   6   2        3.32        2.02      1.99 o 
   1   6   2      256.28      287.49      9.18 o 
   2   6   2       62.62       72.36      4.91 o 
   3   6   2        4.18        1.78      2.23 o 
   4   6   2       15.48       22.09      3.04 o 
   5   6   2       66.88       77.70      5.72 o 
   6   6   2       16.08       15.73      3.20 o 
   7   6   2        2.01        1.33      2.38 o 
   8   6   2        9.09        7.18      3.09 o 
   9   6   2       37.12       35.18      4.88 o 
  10   6   2        2.39        2.09      2.54 o 
  -9   7   2        1.62        2.56      3.23 o 
  -8   7   2       11.00       16.38      3.26 o 
  -7   7   2        1.51        0.33      2.62 o 
  -6   7   2        2.85        3.05      1.95 o 
  -5   7   2       16.91       16.80      2.47 o 
  -4   7   2      112.59      107.48      3.57 o 
  -3   7   2       12.54       11.04      1.86 o 
  -2   7   2       17.72       13.45      2.17 o 
  -1   7   2       29.94       32.55      3.69 o 
   0   7   2       35.47       23.58     17.42 o 
   1   7   2        5.31        3.80      2.70 o 
   2   7   2       14.08       11.31      1.81 o 
   3   7   2        1.47        1.02      1.84 o 
   4   7   2       20.65       18.39      2.25 o 
   5   7   2        0.54        0.29      1.80 o 
   6   7   2        2.40        1.76      2.16 o 
   7   7   2        0.67        1.19      2.02 o 
   8   7   2       12.45       14.99      3.24 o 
  -7   8   2        2.42        6.50      2.44 o 
  -6   8   2        8.26        5.12      2.18 o 
  -5   8   2        2.76        0.93      2.10 o 
  -4   8   2       12.29       10.57      2.62 o 
  -3   8   2       14.76       19.86      3.12 o 
  -2   8   2        1.39        0.51      1.70 o 
  -1   8   2        2.79        1.80      1.94 o 
   0   8   2        5.34        2.70      1.08 o 
   1   8   2        1.25        1.60      1.99 o 
   2   8   2        2.94        0.00      1.75 o 
   3   8   2        0.91        2.01      2.01 o 
   4   8   2        1.58        0.73      1.86 o 
   5   8   2        3.06        4.76      1.39 o 
   6   8   2        0.64        2.03      2.27 o 
  -3   9   2        1.76        1.55      1.90 o 
  -2   9   2        0.01        1.19      1.55 o 
  -1   9   2        6.43        6.05      1.98 o 
   0   9   2        0.04        0.48      0.98 o 
   1   9   2        0.29        0.77      1.70 o 
   2   9   2        0.35        0.62      1.57 o 
   3   9   2        3.41        7.02      1.83 o 
 -13   0   3        3.07        3.49      4.61 o 
 -12   0   3      224.52      218.56     13.81 o 
 -11   0   3        0.22        0.62      4.13 o 
 -10   0   3       42.19       41.36      5.10 o 
  -9   0   3       55.38       47.69      5.72 o 
  -8   0   3      659.59      575.85     16.10 o 
  -7   0   3        1.79        1.99      1.67 o 
  -6   0   3      158.81      199.17      8.13 o 
  -5   0   3        0.53        2.33      1.35 o 
  -4   0   3     2000.79     1927.99     20.06 o 
  -3   0   3      238.24      232.77      6.37 o 
  -2   0   3      733.93      768.05     10.58 o 
  -1   0   3     2533.35     2543.37     17.34 o 
   0   0   3      446.11      493.71      5.46 o 
   1   0   3      140.26      162.78      4.87 o 
   2   0   3     1337.32     1318.96     14.41 o 
   3   0   3      262.24      258.55      7.21 o 
   4   0   3      560.20      532.25     11.22 o 
   5   0   3       15.29       16.39      3.05 o 
   6   0   3       19.34       23.19      3.19 o 
   7   0   3       14.43       15.20      3.38 o 
   8   0   3      644.99      626.84     18.00 o 
   9   0   3        0.39        0.99      3.08 o 
  10   0   3      145.45      133.51     10.06 o 
  11   0   3       10.80       11.31      4.17 o 
  12   0   3       52.42       55.76      7.01 o 
  13   0   3        9.03        7.66      5.16 o 
 -13   1   3       24.33       27.91      6.84 o 
 -12   1   3       37.19       48.31      6.69 o 
 -11   1   3       46.73       53.83      7.70 o 
 -10   1   3      210.45      198.89     12.05 o 
  -9   1   3      230.19      222.63     11.74 o 
  -8   1   3      158.48      145.75      9.01 o 
  -7   1   3      722.47      732.02     17.44 o 
  -6   1   3       83.71       89.79      5.45 o 
  -5   1   3       66.47       67.21      4.56 o 
  -4   1   3       17.18       22.78      2.67 o 
  -3   1   3     1246.51     1235.37     14.79 o 
  -2   1   3     1532.58     1675.48     15.78 o 
  -1   1   3     5270.70     4911.42    103.64 o 
   0   1   3     5425.27     4998.93     82.24 o 
   1   1   3     4917.46     4568.23    102.51 o 
   2   1   3     1940.79     1868.04     16.85 o 
   3   1   3      618.74      563.04     10.25 o 
   4   1   3       55.79       62.06      4.04 o 
   5   1   3      294.05      310.74      9.73 o 
   6   1   3      546.53      564.80     14.58 o 
   7   1   3      171.72      162.68      8.81 o 
   8   1   3       66.07       66.86      6.43 o 
   9   1   3       50.70       49.19      6.99 o 
  10   1   3       69.79       63.76      7.61 o 
  11   1   3       81.68       84.66      8.51 o 
  12   1   3        4.68        3.69      4.27 o 
  13   1   3        2.09        3.09      4.57 o 
 -13   2   3       56.76       64.76      7.56 o 
 -12   2   3        3.13        1.23      4.44 o 
 -11   2   3        6.66        2.87      4.22 o 
 -10   2   3       72.95       70.85      7.06 o 
  -9   2   3      233.57      233.91     11.84 o 
  -8   2   3      233.10      218.27     10.63 o 
  -7   2   3       57.25       54.97      5.18 o 
  -6   2   3      256.03      276.86      9.68 o 
  -5   2   3      896.39      882.59     15.73 o 
  -4   2   3      137.27      163.62      6.20 o 
  -3   2   3      190.16      212.62      6.49 o 
  -2   2   3      319.01      376.74      8.11 o 
  -1   2   3     1055.04      997.31     12.09 o 
   0   2   3      240.84      254.71      4.32 o 
   1   2   3     1185.37     1132.13     13.24 o 
   2   2   3       87.87       85.09      4.10 o 
   3   2   3      135.65      148.53      5.73 o 
   4   2   3       62.88       81.42      4.84 o 
   5   2   3     1325.74     1338.85     20.24 o 
   6   2   3        1.08        3.82      2.35 o 
   7   2   3      144.61      122.54      7.62 o 
   8   2   3       85.14       76.34      7.13 o 
   9   2   3      204.80      212.00     11.26 o 
  10   2   3       47.09       38.54      6.88 o 
  11   2   3        9.16       12.77      4.28 o 
  12   2   3       13.88        5.15      5.15 o 
 -12   3   3       19.02       17.03      4.79 o 
 -11   3   3       18.30       16.78      4.80 o 
 -10   3   3       87.03       89.66      7.33 o 
  -9   3   3       39.89       39.89      5.41 o 
  -8   3   3       38.27       36.57      5.32 o 
  -7   3   3      226.31      216.45     10.22 o 
  -6   3   3      444.80      445.76     12.72 o 
  -5   3   3      145.17      158.17      7.24 o 
  -4   3   3       78.08       82.45      4.75 o 
  -3   3   3      586.66      627.89     11.79 o 
  -2   3   3      345.63      335.54      8.24 o 
  -1   3   3      140.15      146.21      6.15 o 
   0   3   3      201.41      198.20      4.80 o 
   1   3   3      126.99      107.70      4.54 o 
   2   3   3      175.76      175.30      7.12 o 
   3   3   3      158.24      177.85      6.55 o 
   4   3   3       89.94       93.49      5.27 o 
   5   3   3      225.24      247.40      9.14 o 
   6   3   3      134.40      149.90      7.85 o 
   7   3   3        2.93        0.38      2.51 o 
   8   3   3        0.98        6.61      2.62 o 
   9   3   3        0.66        0.92      2.91 o 
  10   3   3       77.67       87.30      7.93 o 
  11   3   3        3.02        8.21      2.99 o 
  12   3   3        0.64        0.53      3.80 o 
 -12   4   3       75.55       87.63      7.48 o 
 -11   4   3        1.14        1.01      3.21 o 
 -10   4   3        0.77        2.40      3.10 o 
  -9   4   3        6.76        8.89      3.52 o 
  -8   4   3      389.08      427.80     14.91 o 
  -7   4   3       20.08       22.38      3.59 o 
  -6   4   3       13.46       15.37      3.22 o 
  -5   4   3       49.90       44.38      4.26 o 
  -4   4   3      369.15      358.14     10.08 o 
  -3   4   3       16.93       23.77      2.54 o 
  -2   4   3       37.88       45.16      3.36 o 
  -1   4   3       21.66       20.10      2.38 o 
   0   4   3      338.67      321.54      7.55 o 
   1   4   3      131.20      127.80      5.42 o 
   2   4   3       90.72      113.80      5.37 o 
   3   4   3       87.30       88.48      4.99 o 
   4   4   3      244.75      259.29      8.97 o 
   5   4   3      289.04      292.48     10.16 o 
   6   4   3      155.23      160.60      8.11 o 
   7   4   3       66.00       58.05      5.74 o 
   8   4   3       38.91       39.81      4.95 o 
   9   4   3        6.20        8.67      4.17 o 
  10   4   3        2.28        0.90      3.92 o 
  11   4   3        1.25        3.28      3.40 o 
 -11   5   3       31.70       31.01      5.03 o 
 -10   5   3        9.67        7.29      4.27 o 
  -9   5   3        2.30        1.75      3.14 o 
  -8   5   3       23.75       32.62      5.00 o 
  -7   5   3       55.28       64.98      5.59 o 
  -6   5   3       11.30       14.77      3.09 o 
  -5   5   3       79.97       92.03      6.11 o 
  -4   5   3        2.70        3.02      3.09 o 
  -3   5   3      215.81      244.20      8.59 o 
  -2   5   3        5.78        2.81      2.49 o 
  -1   5   3       79.52       54.65      4.89 o 
   0   5   3       33.19       30.88      2.62 o 
   1   5   3      174.43      185.80      7.33 o 
   2   5   3        7.49        1.44      2.57 o 
   3   5   3      222.16      238.88      8.17 o 
   4   5   3        9.75        7.99      2.95 o 
   5   5   3       61.58       57.95      5.45 o 
   6   5   3       14.48       21.24      3.22 o 
   7   5   3      175.20      174.91      9.63 o 
   8   5   3        8.01       14.93      3.17 o 
   9   5   3       32.98       38.14      4.69 o 
  10   5   3       21.81       22.64      4.29 o 
 -10   6   3        0.44        1.68      3.16 o 
  -9   6   3       68.69       78.64      6.92 o 
  -8   6   3        1.51        0.00      2.36 o 
  -7   6   3       32.00       30.74      4.89 o 
  -6   6   3       10.14        8.27      3.25 o 
  -5   6   3       11.10       11.62      3.65 o 
  -4   6   3       34.19       28.11      1.82 o 
  -3   6   3        7.84        9.18      2.85 o 
  -2   6   3       14.16       12.08      1.63 o 
  -1   6   3       44.20       51.31      3.92 o 
   0   6   3        3.16        5.17      1.41 o 
   1   6   3      318.75      239.42      2.34 o 
   2   6   3       34.69       32.94      4.24 o 
   3   6   3       59.32       62.17      4.87 o 
   4   6   3        3.52        0.28      2.39 o 
   5   6   3       55.65       71.94      5.42 o 
   6   6   3        7.05       16.48      3.40 o 
   7   6   3        7.02        5.78      2.73 o 
   8   6   3       12.88       15.53      2.90 o 
   9   6   3       23.30       18.69      4.09 o 
  -8   7   3        8.31        9.26      3.54 o 
  -7   7   3        6.04        9.31      2.54 o 
  -6   7   3        9.43       13.62      2.98 o 
  -5   7   3        1.85        6.41      2.98 o 
  -4   7   3        9.31       13.75      3.40 o 
  -3   7   3        1.36        2.49      1.74 o 
  -2   7   3        7.05        3.83      2.20 o 
  -1   7   3        5.28        9.58      2.16 o 
   0   7   3       34.25       30.43      2.57 o 
   1   7   3        3.07        3.13      2.59 o 
   2   7   3       85.36       80.81      2.12 o 
   3   7   3        4.47        8.45      2.34 o 
   4   7   3        4.77        0.84      2.00 o 
   5   7   3        5.59        7.24      2.67 o 
   6   7   3       17.74       23.99      3.23 o 
   7   7   3        1.56        2.16      2.38 o 
   8   7   3        0.01        0.31      2.04 o 
  -6   8   3        2.64        1.92      2.46 o 
  -5   8   3       11.67       18.36      3.00 o 
  -4   8   3        9.44        2.03      1.89 o 
  -3   8   3        4.29        8.34      2.20 o 
  -2   8   3        1.27        3.19      1.61 o 
  -1   8   3       31.07       33.47      3.57 o 
   0   8   3       18.10       20.35      2.18 o 
   1   8   3        0.24        1.46      1.98 o 
   2   8   3        0.62        5.83      1.87 o 
   3   8   3        3.83        1.30      2.02 o 
   4   8   3       14.86       15.63      3.40 o 
   5   8   3        2.34        0.77      2.15 o 
   6   8   3        1.42        0.26      1.67 o 
  -2   9   3        1.06        1.53      1.76 o 
  -1   9   3        1.24        2.91      1.54 o 
   0   9   3        0.08        0.79      1.11 o 
   1   9   3        4.89        7.15      2.64 o 
   2   9   3        0.02        2.06      2.06 o 
 -13   0   4        2.79        2.81      5.02 o 
 -12   0   4        8.31        7.98      5.39 o 
 -11   0   4       29.15       24.93      5.55 o 
 -10   0   4       88.95       82.33      8.35 o 
  -9   0   4        4.21        3.34      3.34 o 
  -8   0   4       12.39       14.43      3.02 o 
  -7   0   4        9.77       12.67      2.88 o 
  -6   0   4       91.82       80.76      5.51 o 
  -5   0   4       38.40       35.16      3.71 o 
  -4   0   4      125.73      125.40      5.64 o 
  -3   0   4       56.47       50.39      3.46 o 
  -2   0   4      411.81      413.42      8.69 o 
  -1   0   4     1415.48     1331.08     14.44 o 
   0   0   4      198.01      209.10      4.19 o 
   1   0   4      155.23      171.48      5.64 o 
   2   0   4      182.95      172.14      5.92 o 
   3   0   4      135.93      145.56      6.02 o 
   4   0   4      639.44      558.97     12.40 o 
   5   0   4        4.18        2.62      1.69 o 
   6   0   4      776.14      729.74     17.03 o 
   7   0   4       39.09       34.69      4.84 o 
   8   0   4      174.91      165.35     10.30 o 
   9   0   4        2.61        0.52      3.75 o 
  10   0   4      190.32      192.91     11.99 o 
  11   0   4        1.21        3.09      4.58 o 
  12   0   4       29.72       24.37      5.93 o 
 -13   1   4       43.83       43.78      7.69 o 
 -12   1   4       66.96       81.64      9.46 o 
 -11   1   4        6.91        8.71      4.39 o 
 -10   1   4       58.06       46.06      7.25 o 
  -9   1   4       16.66       20.78      4.36 o 
  -8   1   4      356.62      388.32     13.69 o 
  -7   1   4      496.97      491.45     14.68 o 
  -6   1   4      105.65      104.75      6.30 o 
  -5   1   4      289.63      262.64      8.97 o 
  -4   1   4      536.48      492.04     10.94 o 
  -3   1   4      487.99      495.70     10.26 o 
  -2   1   4      925.35      953.33     13.18 o 
  -1   1   4      548.20      583.90      9.72 o 
   0   1   4        9.80        7.76      1.26 o 
   1   1   4     1930.23     1830.65     17.76 o 
   2   1   4       13.77       10.08      2.12 o 
   3   1   4      237.33      240.11      7.42 o 
   4   1   4       62.80       68.74      4.73 o 
   5   1   4      992.61      976.73     17.70 o 
   6   1   4       65.55       71.65      5.69 o 
   7   1   4       15.65       17.57      4.30 o 
   8   1   4       98.79      112.59      8.12 o 
   9   1   4       75.32       72.96      7.12 o 
  10   1   4       10.08       20.50      4.43 o 
  11   1   4        3.45        5.38      5.38 o 
  12   1   4        8.43       11.94      5.16 o 
 -13   2   4       43.70       44.57      7.98 o 
 -12   2   4        0.39        4.26      4.26 o 
 -11   2   4       85.86       76.15      8.61 o 
 -10   2   4       38.56       39.33      6.05 o 
  -9   2   4      227.94      239.15     12.07 o 
  -8   2   4      304.41      306.18     12.98 o 
  -7   2   4      406.28      379.13     12.71 o 
  -6   2   4      265.54      273.85      9.87 o 
  -5   2   4      859.33      900.03     16.41 o 
  -4   2   4       89.00       90.31      5.00 o 
  -3   2   4      933.63      950.88     14.55 o 
  -2   2   4       94.29       89.87      4.46 o 
  -1   2   4     1615.98     1527.27     16.33 o 
   0   2   4      157.78      155.44      4.21 o 
   1   2   4     1442.83     1648.68     17.48 o 
   2   2   4      121.71      122.61      5.33 o 
   3   2   4      317.85      266.15      7.96 o 
   4   2   4       58.50       76.87      4.85 o 
   5   2   4       16.84       14.54      3.11 o 
   6   2   4      295.95      312.59     11.48 o 
   7   2   4      159.75      126.17      8.21 o 
   8   2   4       71.92       88.74      6.84 o 
   9   2   4       46.36       48.95      6.84 o 
  10   2   4       15.26        9.80      4.78 o 
  11   2   4       49.26       35.62      6.64 o 
  12   2   4        4.46        2.34      4.38 o 
 -12   3   4       70.42       89.55      8.65 o 
 -11   3   4        1.52        2.22      3.27 o 
 -10   3   4       43.47       41.46      5.99 o 
  -9   3   4        4.08        2.81      3.05 o 
  -8   3   4      106.23       97.29      7.76 o 
  -7   3   4       66.46       55.36      5.47 o 
  -6   3   4      169.95      168.17      8.08 o 
  -5   3   4       80.12       87.34      5.65 o 
  -4   3   4      106.05      109.58      5.63 o 
  -3   3   4      372.88      375.25      9.81 o 
  -2   3   4      837.49      931.20     14.44 o 
  -1   3   4      117.47      124.61      5.07 o 
   0   3   4     2097.89     2323.67     46.79 o 
   1   3   4      247.92      201.43      6.64 o 
   2   3   4      304.81      336.03      8.87 o 
   3   3   4       64.95       58.10      3.99 o 
   4   3   4       38.41       33.12      3.54 o 
   5   3   4      194.98      177.20      8.21 o 
   6   3   4       47.97       41.43      5.00 o 
   7   3   4       12.70       10.57      3.40 o 
   8   3   4       58.31       50.25      5.87 o 
   9   3   4       63.13       67.45      6.26 o 
  10   3   4       41.04       39.90      6.50 o 
  11   3   4        4.87        9.08      3.17 o 
  12   3   4       37.60       40.21      5.51 o 
 -12   4   4        1.55        5.92      3.17 o 
 -11   4   4        2.24        3.16      4.08 o 
 -10   4   4        1.74        2.99      3.85 o 
  -9   4   4        8.61        9.64      4.13 o 
  -8   4   4      128.38      103.16      8.62 o 
  -7   4   4       29.64       28.48      3.96 o 
  -6   4   4      112.14      113.47      6.86 o 
  -5   4   4        9.91       11.94      2.70 o 
  -4   4   4       82.47       98.83      5.62 o 
  -3   4   4       56.48       51.78      3.95 o 
  -2   4   4      263.97      261.06      8.26 o 
  -1   4   4       45.38       37.43      3.39 o 
   0   4   4       95.06       97.44      3.49 o 
   1   4   4      144.81      148.08      6.33 o 
   2   4   4      286.31      291.59      8.90 o 
   3   4   4      100.42      118.38      5.90 o 
   4   4   4      121.81      150.29      7.16 o 
   5   4   4       14.09       12.86      3.67 o 
   6   4   4      148.36      154.46      8.70 o 
   7   4   4       46.84       46.94      5.24 o 
   8   4   4       18.19       20.76      3.78 o 
   9   4   4        3.42        4.52      2.40 o 
  10   4   4       56.97       47.91      5.78 o 
  11   4   4        3.38        7.72      3.49 o 
 -11   5   4       21.32       17.41      4.12 o 
 -10   5   4        0.60        1.88      2.75 o 
  -9   5   4       41.66       44.61      5.20 o 
  -8   5   4        0.15        0.41      3.25 o 
  -7   5   4       20.62       15.98      4.37 o 
  -6   5   4        5.94        8.99      2.73 o 
  -5   5   4       33.86       33.95      4.28 o 
  -4   5   4      173.96      204.07      8.42 o 
  -3   5   4      339.31      348.62     10.78 o 
  -2   5   4       64.94       68.81      4.73 o 
  -1   5   4        7.29        6.58      1.98 o 
   0   5   4       93.87       78.41      6.24 o 
   1   5   4      304.30      316.76      9.90 o 
   2   5   4       35.52       38.24      3.93 o 
   3   5   4        2.82        2.81      2.44 o 
   4   5   4        6.61       10.45      2.69 o 
   5   5   4      123.23      121.59      7.02 o 
   6   5   4        0.90        1.41      2.65 o 
   7   5   4        0.33        4.55      2.64 o 
   8   5   4        4.09        2.00      2.96 o 
   9   5   4       76.12       58.87      6.69 o 
  10   5   4        5.65        7.70      3.16 o 
 -10   6   4       26.18       28.09      4.83 o 
  -9   6   4       36.67       50.19      5.73 o 
  -8   6   4        2.52        4.01      2.55 o 
  -7   6   4       28.57       24.58      4.44 o 
  -6   6   4        4.39        4.56      3.11 o 
  -5   6   4      102.98      118.07      7.14 o 
  -4   6   4       36.75       41.11      4.58 o 
  -3   6   4      124.05      137.36      7.21 o 
  -2   6   4       10.01       16.37      2.65 o 
  -1   6   4       28.27       28.60      3.41 o 
   0   6   4        0.85        3.67      2.02 o 
   1   6   4        1.46        1.67      2.47 o 
   2   6   4       17.95       21.19      3.37 o 
   3   6   4       49.88       61.47      5.19 o 
   4   6   4        5.02        7.10      2.60 o 
   5   6   4        3.63        4.87      2.69 o 
   6   6   4        4.51        3.07      3.07 o 
   7   6   4       22.63       23.31      3.81 o 
   8   6   4        3.08        6.68      2.40 o 
   9   6   4        0.40        0.38      3.02 o 
  -8   7   4       21.48       21.00      4.53 o 
  -7   7   4        0.02        0.36      2.78 o 
  -6   7   4        7.94        8.92      3.59 o 
  -5   7   4        1.31        2.56      2.14 o 
  -4   7   4       40.16       33.25      5.09 o 
  -3   7   4        7.73       10.34      2.64 o 
  -2   7   4        2.02        4.12      1.75 o 
  -1   7   4        2.83        2.42      2.29 o 
   0   7   4        2.99        5.58      1.45 o 
   1   7   4        2.50        3.60      2.65 o 
   2   7   4        1.93        2.17      1.72 o 
   3   7   4        0.77        0.63      2.40 o 
   4   7   4       18.90       16.36      2.18 o 
   5   7   4        2.99        7.78      2.42 o 
   6   7   4        0.94        2.84      2.84 o 
   7   7   4        0.21        2.46      2.46 o 
  -6   8   4        2.24        5.38      2.42 o 
  -5   8   4       11.63       18.40      3.24 o 
  -4   8   4        1.55        0.58      2.03 o 
  -3   8   4        0.03        2.21      2.21 o 
  -2   8   4        9.22       12.42      2.26 o 
  -1   8   4       20.85       17.75      2.90 o 
   0   8   4        2.72        7.90      1.69 o 
   1   8   4        1.77        0.62      2.50 o 
   2   8   4        5.17        8.36      2.46 o 
   3   8   4        8.11       12.99      2.94 o 
   4   8   4        0.70        4.29      2.03 o 
   5   8   4        0.57        4.50      1.62 o 
  -1   9   4        1.80        1.87      1.56 o 
   0   9   4        1.62        3.24      1.02 o 
 -13   0   5        8.55        8.28      5.36 o 
 -12   0   5      120.57      106.73     10.52 o 
 -11   0   5        0.05        2.42      3.47 o 
 -10   0   5      106.32      114.93      9.54 o 
  -9   0   5       28.89       35.37      6.00 o 
  -8   0   5      520.25      487.23     16.06 o 
  -7   0   5       11.73       11.94      3.07 o 
  -6   0   5       16.56       19.42      3.21 o 
  -5   0   5       62.21       65.46      4.81 o 
  -4   0   5        3.00        0.00      1.89 o 
  -3   0   5       11.67       11.97      2.07 o 
  -2   0   5      102.90       82.24      4.48 o 
  -1   0   5      200.02      202.85      6.66 o 
   0   0   5       11.67       10.92      1.42 o 
   1   0   5      135.17      137.12      5.68 o 
   2   0   5      433.22      374.93      9.78 o 
   3   0   5       31.88       36.38      3.28 o 
   4   0   5      387.07      407.83     11.51 o 
   5   0   5        0.73        0.96      1.73 o 
   6   0   5      497.76      523.47     15.39 o 
   7   0   5        6.01        3.50      3.89 o 
   8   0   5       53.72       58.39      6.46 o 
   9   0   5        0.46        3.31      4.30 o 
  10   0   5      218.21      229.51     13.85 o 
  11   0   5        8.32        5.16      5.70 o 
  12   0   5        2.93        5.66      5.66 o 
 -13   1   5       89.85       82.20     10.33 o 
 -12   1   5       12.78       10.97      5.26 o 
 -11   1   5       63.50       56.39      7.97 o 
 -10   1   5       29.61       38.41      6.03 o 
  -9   1   5      256.17      258.31     12.77 o 
  -8   1   5       67.44       66.33      6.51 o 
  -7   1   5       37.43       40.16      5.37 o 
  -6   1   5       36.62       38.39      4.15 o 
  -5   1   5      219.10      224.32      8.65 o 
  -4   1   5      568.39      540.59     12.57 o 
  -3   1   5      692.83      736.93     13.70 o 
  -2   1   5      146.68      138.36      5.72 o 
  -1   1   5     2084.69     2051.43     20.58 o 
   0   1   5      259.57      247.22      5.90 o 
   1   1   5      261.60      286.29      7.97 o 
   2   1   5      357.81      395.18      9.79 o 
   3   1   5       70.25       57.45      4.05 o 
   4   1   5      578.08      564.08     13.51 o 
   5   1   5      207.75      196.37      8.87 o 
   6   1   5      136.01      138.66      7.94 o 
   7   1   5       70.06       51.51      6.52 o 
   8   1   5      208.04      218.15     11.94 o 
   9   1   5        4.87        3.31      4.29 o 
  10   1   5       71.61       69.91      7.26 o 
  11   1   5       20.85       15.76      6.05 o 
  12   1   5       16.61       15.51      5.46 o 
 -13   2   5        4.26        3.30      4.23 o 
 -12   2   5        2.73        0.66      5.29 o 
 -11   2   5      107.29      115.40     10.39 o 
 -10   2   5        4.80        1.65      4.45 o 
  -9   2   5        3.18        6.03      3.49 o 
  -8   2   5       80.20       88.52      7.14 o 
  -7   2   5      698.84      697.81     17.55 o 
  -6   2   5       41.23       36.72      4.71 o 
  -5   2   5       90.58       95.64      6.24 o 
  -4   2   5       85.99       85.55      5.40 o 
  -3   2   5     1942.26     1970.79     22.31 o 
  -2   2   5      391.53      370.10      9.52 o 
  -1   2   5      871.95      877.50     13.98 o 
   0   2   5      352.39      346.13     13.73 o 
   1   2   5     1464.23     1445.93     18.11 o 
   2   2   5      362.46      405.80     10.27 o 
   3   2   5      121.29      126.13      6.12 o 
   4   2   5        2.80        2.84      2.12 o 
   5   2   5      547.61      530.55     14.24 o 
   6   2   5       38.31       39.51      4.62 o 
   7   2   5       32.84       34.50      4.84 o 
   8   2   5        8.92        9.13      3.89 o 
   9   2   5       26.26       31.76      5.48 o 
  10   2   5        1.40        2.85      3.90 o 
  11   2   5        2.65        2.36      4.29 o 
  12   2   5        0.96        3.02      4.23 o 
 -12   3   5       34.35       31.35      6.02 o 
 -11   3   5       21.55       22.52      5.20 o 
 -10   3   5        3.91        2.13      4.44 o 
  -9   3   5       38.06       40.17      5.16 o 
  -8   3   5      151.20      136.34      8.91 o 
  -7   3   5       41.21       42.37      4.68 o 
  -6   3   5       60.19       67.75      5.55 o 
  -5   3   5      112.96      104.37      6.72 o 
  -4   3   5      156.68      144.77      6.96 o 
  -3   3   5        1.96        1.75      1.75 o 
  -2   3   5      164.52      162.57      6.66 o 
  -1   3   5       35.67       34.60      3.42 o 
   0   3   5      325.22      279.10     15.20 o 
   1   3   5      103.96      112.33      5.34 o 
   2   3   5      674.46      650.45     13.32 o 
   3   3   5       48.72       59.68      4.49 o 
   4   3   5      128.88      125.42      6.76 o 
   5   3   5       39.85       31.24      4.22 o 
   6   3   5      251.17      254.46     10.65 o 
   7   3   5        3.00        0.84      2.65 o 
   8   3   5        4.02       10.75      4.27 o 
   9   3   5        9.58        7.12      3.80 o 
  10   3   5        1.12        1.61      3.34 o 
  11   3   5        7.87        3.89      4.32 o 
 -11   4   5       12.51       19.49      4.59 o 
 -10   4   5        3.36        3.62      3.82 o 
  -9   4   5        4.41        3.84      4.56 o 
  -8   4   5       62.97       67.51      7.00 o 
  -7   4   5       86.74       89.99      7.36 o 
  -6   4   5       30.43       35.72      4.31 o 
  -5   4   5       33.38       35.45      4.02 o 
  -4   4   5       80.41       89.07      5.74 o 
  -3   4   5       67.13       63.12      4.74 o 
  -2   4   5       40.61       37.81      3.63 o 
  -1   4   5        5.80        0.70      2.14 o 
   0   4   5      143.13      143.18      8.39 o 
   1   4   5       73.16       80.41      4.95 o 
   2   4   5      138.13      130.32      6.67 o 
   3   4   5       22.26       23.67      3.67 o 
   4   4   5      152.91      141.73      7.51 o 
   5   4   5       27.29       32.31      4.93 o 
   6   4   5       86.33       93.70      7.33 o 
   7   4   5       25.63       24.97      4.42 o 
   8   4   5        4.27        1.38      2.80 o 
   9   4   5        0.95        0.47      3.29 o 
  10   4   5       43.05       48.73      6.26 o 
  11   4   5        3.04        2.52      3.44 o 
 -11   5   5        0.67        1.98      3.59 o 
 -10   5   5       20.66       27.07      4.47 o 
  -9   5   5      133.57      164.06     10.09 o 
  -8   5   5        0.08        1.28      2.89 o 
  -7   5   5       31.14       27.22      4.96 o 
  -6   5   5        5.75        1.08      3.28 o 
  -5   5   5       94.52      114.44      7.11 o 
  -4   5   5       59.04       61.56      5.31 o 
  -3   5   5       38.75       34.69      4.28 o 
  -2   5   5       20.27       18.13      3.36 o 
  -1   5   5       79.31       81.24      5.41 o 
   0   5   5       77.90       87.62      3.86 o 
   1   5   5      100.26       90.45      5.65 o 
   2   5   5       74.30       68.82      5.19 o 
   3   5   5      145.14      152.27      7.65 o 
   4   5   5       19.51       10.23      3.81 o 
   5   5   5       26.78       28.94      4.40 o 
   6   5   5       32.53       31.52      4.92 o 
   7   5   5       18.31       10.96      4.39 o 
   8   5   5        5.44        2.16      3.30 o 
   9   5   5        7.94        1.33      3.35 o 
  10   5   5        1.83        1.34      2.06 o 
  -9   6   5       10.14       10.31      4.08 o 
  -8   6   5        0.91        2.46      2.27 o 
  -7   6   5       18.48       18.95      4.48 o 
  -6   6   5        9.21        8.66      3.55 o 
  -5   6   5       13.04       17.39      3.25 o 
  -4   6   5        3.72        7.13      2.50 o 
  -3   6   5       90.79      112.11      6.51 o 
  -2   6   5        3.97        4.08      2.06 o 
  -1   6   5        2.15        4.52      1.68 o 
   0   6   5        7.53        5.74      1.44 o 
   1   6   5       47.89       55.38      4.73 o 
   2   6   5       48.36       53.35      5.19 o 
   3   6   5        5.08       13.89      3.15 o 
   4   6   5       17.68       15.99      3.44 o 
   5   6   5       31.47       29.42      4.35 o 
   6   6   5        5.32       15.55      3.62 o 
   7   6   5        5.09        3.44      2.75 o 
   8   6   5        2.95        5.91      2.66 o 
  -8   7   5        3.52        6.44      2.90 o 
  -7   7   5       17.68       18.58      4.14 o 
  -6   7   5        1.61        4.14      2.41 o 
  -5   7   5        4.66        5.86      2.13 o 
  -4   7   5       33.71       26.44      4.74 o 
  -3   7   5        8.42       11.43      2.75 o 
  -2   7   5       28.83       34.83      4.16 o 
  -1   7   5       17.07       22.81      3.30 o 
   0   7   5       26.63       31.31      4.60 o 
   1   7   5        0.41        6.70      2.77 o 
   2   7   5       12.79       16.41      3.39 o 
   3   7   5        2.28        1.35      2.78 o 
   4   7   5       28.74       33.82      4.79 o 
   5   7   5        1.42        0.35      2.91 o 
   6   7   5       11.24       10.36      3.28 o 
   7   7   5        0.37        3.49      2.35 o 
  -5   8   5        0.91        1.79      2.43 o 
  -4   8   5        4.94        6.50      2.57 o 
  -3   8   5        9.33       13.29      2.63 o 
  -2   8   5        5.37        5.33      2.44 o 
  -1   8   5        1.11        2.57      1.95 o 
   0   8   5        2.79        4.57      1.53 o 
   1   8   5        7.14        6.05      2.71 o 
   2   8   5        8.28       12.63      3.48 o 
   3   8   5        1.58        2.94      2.58 o 
   4   8   5        1.77        6.35      1.60 o 
 -13   0   6        0.19        2.06      3.95 o 
 -12   0   6       70.42       72.07      8.15 o 
 -11   0   6        0.30        3.12      3.00 o 
 -10   0   6       31.13       27.15      5.70 o 
  -9   0   6        0.00        3.56      2.84 o 
  -8   0   6      973.73      907.72     22.42 o 
  -7   0   6       57.23       52.12      5.58 o 
  -6   0   6     1247.89     1233.93     22.61 o 
  -5   0   6       45.43       47.32      5.01 o 
  -4   0   6      622.52      590.01     14.07 o 
  -3   0   6      105.10      108.79      5.89 o 
  -2   0   6     2409.60     2344.03     24.75 o 
  -1   0   6        3.85        3.27      1.67 o 
   0   0   6      239.84      208.06      5.35 o 
   1   0   6      328.77      306.34      9.44 o 
   2   0   6        4.22        3.04      1.87 o 
   3   0   6       35.17       40.32      4.06 o 
   4   0   6      772.45      789.51     17.33 o 
   5   0   6        0.98        2.60      2.60 o 
   6   0   6        0.86        1.73      3.30 o 
   7   0   6       20.29       21.53      5.29 o 
   8   0   6      305.09      302.91     14.49 o 
   9   0   6       11.33       16.49      4.51 o 
  10   0   6        4.56       10.76      4.04 o 
  11   0   6        9.78       14.62      5.55 o 
 -13   1   6       18.54       15.07      5.96 o 
 -12   1   6        6.13        2.12      6.30 o 
 -11   1   6       70.34       79.16      8.25 o 
 -10   1   6       70.73       54.35      7.37 o 
  -9   1   6      260.56      268.68     13.83 o 
  -8   1   6      220.15      245.30     12.51 o 
  -7   1   6      511.55      481.79     15.95 o 
  -6   1   6       26.69       30.76      4.53 o 
  -5   1   6      241.64      247.83     10.05 o 
  -4   1   6      150.85      151.54      7.16 o 
  -3   1   6      311.05      288.05      9.28 o 
  -2   1   6      468.75      429.47     11.20 o 
  -1   1   6       85.77       75.70      4.76 o 
   0   1   6      206.94      219.82     11.47 o 
   1   1   6      266.03      284.08      8.86 o 
   2   1   6      183.80      151.38      6.85 o 
   3   1   6      161.59      173.69      7.66 o 
   4   1   6       88.31       99.84      6.71 o 
   5   1   6       23.27       26.27      3.80 o 
   6   1   6      141.15      125.27      8.50 o 
   7   1   6       44.15       45.89      5.60 o 
   8   1   6       67.66       65.85      7.75 o 
   9   1   6        6.94        4.68      4.81 o 
  10   1   6      145.96      168.46     11.50 o 
  11   1   6       11.32       15.07      3.90 o 
 -12   2   6        0.95        5.07      5.07 o 
 -11   2   6       20.34       25.83      5.34 o 
 -10   2   6        0.52        3.43      3.43 o 
  -9   2   6       75.92       78.48      7.64 o 
  -8   2   6        9.73        5.66      3.65 o 
  -7   2   6      270.59      269.66     12.16 o 
  -6   2   6       26.41       24.01      3.09 o 
  -5   2   6      251.38      240.06      9.93 o 
  -4   2   6       71.64       72.05      5.55 o 
  -3   2   6      159.20      148.91      6.94 o 
  -2   2   6      583.18      575.44     13.08 o 
  -1   2   6        7.56        9.38      2.30 o 
   0   2   6     1027.20      997.50     11.67 o 
   1   2   6      410.10      349.78      9.99 o 
   2   2   6      153.29      169.76      7.33 o 
   3   2   6       87.12       75.68      5.13 o 
   4   2   6       36.96       41.98      4.36 o 
   5   2   6      364.30      350.38     12.33 o 
   6   2   6       12.95       10.70      3.85 o 
   7   2   6      115.59      113.83      8.62 o 
   8   2   6       10.34       16.01      3.62 o 
   9   2   6       50.76       52.46      7.25 o 
  10   2   6        5.32        4.19      4.48 o 
  11   2   6       22.31       27.28      5.76 o 
 -12   3   6        2.66        1.84      4.16 o 
 -11   3   6       33.19       42.87      6.02 o 
 -10   3   6        4.84        1.10      4.20 o 
  -9   3   6       26.51       31.75      5.22 o 
  -8   3   6       10.16        9.69      3.86 o 
  -7   3   6        7.32        6.65      3.63 o 
  -6   3   6      280.60      296.90     11.74 o 
  -5   3   6      149.52      159.19      8.08 o 
  -4   3   6       68.11       60.93      5.03 o 
  -3   3   6      327.65      306.27     10.17 o 
  -2   3   6      359.11      359.42     10.30 o 
  -1   3   6      106.60       96.18      5.57 o 
   0   3   6       11.70       11.59      1.72 o 
   1   3   6      334.32      335.54     10.19 o 
   2   3   6      457.68      488.23     12.81 o 
   3   3   6       37.52       33.25      3.81 o 
   4   3   6       62.34       70.49      5.69 o 
   5   3   6       64.11       74.09      6.62 o 
   6   3   6      515.37      498.35     15.71 o 
   7   3   6        5.06        3.21      3.71 o 
   8   3   6       19.13       11.02      4.70 o 
   9   3   6       16.88       15.62      5.07 o 
  10   3   6       24.91       22.57      5.67 o 
  11   3   6        0.48        2.89      3.42 o 
 -11   4   6        9.14       15.56      4.66 o 
 -10   4   6       17.97       18.57      4.82 o 
  -9   4   6       37.45       37.17      5.64 o 
  -8   4   6       49.08       55.53      5.86 o 
  -7   4   6        6.58        5.39      3.54 o 
  -6   4   6        7.66        4.14      3.03 o 
  -5   4   6       46.70       60.57      5.15 o 
  -4   4   6      473.06      510.89     13.86 o 
  -3   4   6       77.21       71.82      5.87 o 
  -2   4   6      190.04      166.41      7.57 o 
  -1   4   6       15.03       15.40      2.83 o 
   0   4   6      423.51      441.38     15.71 o 
   1   4   6       33.75       29.43      4.31 o 
   2   4   6      161.92      186.66      8.06 o 
   3   4   6       54.89       50.41      5.07 o 
   4   4   6      114.03      124.20      7.57 o 
   5   4   6       34.17       31.19      4.43 o 
   6   4   6       13.60       22.01      4.17 o 
   7   4   6        0.75        4.06      3.40 o 
   8   4   6       50.65       45.91      5.92 o 
   9   4   6        9.27       17.79      4.65 o 
  10   4   6        2.24        2.07      3.56 o 
 -10   5   6        1.63        2.96      2.96 o 
  -9   5   6       47.20       44.39      7.09 o 
  -8   5   6        3.35        2.63      2.63 o 
  -7   5   6       97.86      106.27      7.38 o 
  -6   5   6        6.75        7.97      3.27 o 
  -5   5   6       79.75       95.53      6.77 o 
  -4   5   6       54.09       56.61      5.47 o 
  -3   5   6      194.57      211.27      8.88 o 
  -2   5   6        1.09        3.79      1.90 o 
  -1   5   6        1.96        0.29      2.18 o 
   0   5   6       27.84       29.45      2.56 o 
   1   5   6       27.06       23.36      3.27 o 
   2   5   6       78.67       89.91      6.65 o 
   3   5   6       79.75       96.58      6.42 o 
   4   5   6       21.42       31.04      4.41 o 
   5   5   6        1.16        1.95      2.09 o 
   6   5   6        4.31        9.52      3.34 o 
   7   5   6       41.51       47.70      5.69 o 
   8   5   6        6.21       11.90      3.23 o 
   9   5   6       19.76       26.75      4.68 o 
  -9   6   6       39.77       52.43      5.65 o 
  -8   6   6       23.19       31.46      4.65 o 
  -7   6   6        0.66        1.58      2.79 o 
  -6   6   6        3.75        5.59      2.97 o 
  -5   6   6        9.52       12.84      2.97 o 
  -4   6   6       10.25       14.68      3.24 o 
  -3   6   6       24.13       24.98      4.16 o 
  -2   6   6        6.06        6.84      2.27 o 
  -1   6   6        0.98        3.28      1.75 o 
   0   6   6        1.28        3.50      2.96 o 
   1   6   6       44.96       56.39      5.09 o 
   2   6   6        2.90        4.90      2.47 o 
   3   6   6        9.26       12.68      2.93 o 
   4   6   6       15.94       13.85      3.77 o 
   5   6   6       11.70       20.14      3.62 o 
   6   6   6        5.75        4.01      2.89 o 
   7   6   6        1.35        3.71      2.97 o 
   8   6   6       12.86       13.46      3.59 o 
  -7   7   6       11.17       13.93      3.83 o 
  -6   7   6       14.99       18.52      4.01 o 
  -5   7   6        4.47        3.65      2.67 o 
  -4   7   6        6.49        6.29      2.60 o 
  -3   7   6       10.73        7.79      2.96 o 
  -2   7   6       16.38       20.77      3.70 o 
  -1   7   6       23.89       24.75      3.93 o 
   0   7   6        1.59        2.40      1.67 o 
   1   7   6        1.99        0.35      2.20 o 
   2   7   6       28.15       32.28      4.73 o 
   3   7   6        0.45        0.73      2.89 o 
   4   7   6        2.12        8.48      2.37 o 
   5   7   6        2.07        0.74      2.48 o 
   6   7   6        5.77        5.61      2.66 o 
  -5   8   6        4.93        4.17      2.34 o 
  -4   8   6       11.95       18.23      2.85 o 
  -3   8   6       13.41       11.54      3.23 o 
  -2   8   6       13.48       16.92      3.16 o 
  -1   8   6        2.14        1.99      2.40 o 
   0   8   6        2.16        3.90      1.63 o 
   1   8   6       13.71       21.43      3.91 o 
   2   8   6        1.51        1.41      2.39 o 
   3   8   6        4.92       10.17      2.84 o 
 -12   0   7       17.02       12.47      6.26 o 
 -11   0   7        5.44        4.97      3.86 o 
 -10   0   7       25.49       20.71      5.46 o 
  -9   0   7       21.55       17.84      4.56 o 
  -8   0   7      157.85      142.10     10.11 o 
  -7   0   7       14.31       11.98      3.28 o 
  -6   0   7      587.08      556.76     16.13 o 
  -5   0   7       76.10       77.30      6.41 o 
  -4   0   7      190.73      199.55      8.69 o 
  -3   0   7      128.53      139.61      7.23 o 
  -2   0   7     1388.41     1381.41     21.07 o 
  -1   0   7        4.33        2.02      2.09 o 
   0   0   7       59.73       58.08      3.91 o 
   1   0   7       54.52       56.06      5.08 o 
   2   0   7      320.24      306.00     10.61 o 
   3   0   7       52.05       69.08      5.63 o 
   4   0   7      316.56      334.48     12.42 o 
   5   0   7        1.42        0.39      3.11 o 
   6   0   7      191.59      194.16     11.17 o 
   7   0   7        5.66        5.78      3.83 o 
   8   0   7       29.18       39.87      6.23 o 
   9   0   7        0.50        1.91      4.22 o 
  10   0   7       16.67       11.99      6.50 o 
  11   0   7        1.09        6.12      3.94 o 
 -12   1   7       70.31       85.42      9.68 o 
 -11   1   7       21.42       21.63      5.60 o 
 -10   1   7        9.84        0.61      5.73 o 
  -9   1   7        7.10        4.54      3.99 o 
  -8   1   7      453.02      491.17     17.72 o 
  -7   1   7      193.90      169.79     10.52 o 
  -6   1   7       46.03       43.81      5.68 o 
  -5   1   7        5.79        8.91      2.58 o 
  -4   1   7      111.05      108.37      6.70 o 
  -3   1   7      671.18      657.93     15.58 o 
  -2   1   7       49.42       50.66      4.41 o 
  -1   1   7        9.77        9.15      3.01 o 
   0   1   7      381.79      380.96     11.62 o 
   1   1   7      368.31      370.66     11.19 o 
   2   1   7        9.18       14.04      2.70 o 
   3   1   7       85.18       79.17      6.18 o 
   4   1   7       11.97       12.56      3.50 o 
   5   1   7      252.25      227.46     11.20 o 
   6   1   7       19.42       24.58      4.80 o 
   7   1   7      122.00      135.77      9.79 o 
   8   1   7        9.68       14.34      5.65 o 
   9   1   7        4.16        0.65      4.27 o 
  10   1   7       57.99       75.11      9.66 o 
  11   1   7        1.19        0.70      3.75 o 
 -12   2   7        0.51        2.72      4.59 o 
 -11   2   7      129.89      117.96     10.91 o 
 -10   2   7       14.92        6.67      5.72 o 
  -9   2   7       71.43       73.59      8.17 o 
  -8   2   7        1.13        1.51      3.96 o 
  -7   2   7      115.99      129.51      8.39 o 
  -6   2   7       15.62       12.18      3.43 o 
  -5   2   7      182.82      181.54      9.29 o 
  -4   2   7        6.42        6.79      2.38 o 
  -3   2   7      133.78      136.84      7.21 o 
  -2   2   7        1.09        0.58      2.08 o 
  -1   2   7      670.56      692.94     15.11 o 
   0   2   7      239.18      251.94      6.57 o 
   1   2   7      236.39      244.24      9.33 o 
   2   2   7      321.13      359.33     11.35 o 
   3   2   7        7.24        7.09      2.55 o 
   4   2   7       12.82       12.54      3.24 o 
   5   2   7       41.30       40.98      5.40 o 
   6   2   7       41.03       42.95      5.86 o 
   7   2   7       42.71       48.74      6.23 o 
   8   2   7       25.62       32.84      5.24 o 
   9   2   7        8.70       11.39      3.67 o 
  10   2   7        9.13        8.79      4.20 o 
  11   2   7       34.47       36.45      6.91 o 
 -11   3   7        4.16        0.61      4.88 o 
 -10   3   7       18.22       11.55      6.03 o 
  -9   3   7       35.81       33.68      5.94 o 
  -8   3   7       15.75       15.14      5.12 o 
  -7   3   7        1.47        3.14      3.48 o 
  -6   3   7       38.85       48.49      5.67 o 
  -5   3   7       22.30       19.99      3.77 o 
  -4   3   7      238.09      238.15     10.15 o 
  -3   3   7       64.12       72.01      5.42 o 
  -2   3   7       68.93       63.64      5.07 o 
  -1   3   7        7.17        7.14      2.73 o 
   0   3   7      386.91      382.17      8.16 o 
   1   3   7      302.95      262.02      9.87 o 
   2   3   7       62.21       56.78      5.23 o 
   3   3   7       94.71       70.75      6.20 o 
   4   3   7      146.57      145.79      8.60 o 
   5   3   7        4.40        5.82      3.25 o 
   6   3   7       74.72       66.91      7.19 o 
   7   3   7       28.27       16.95      5.11 o 
   8   3   7       34.91       38.77      6.47 o 
   9   3   7       28.08       30.24      5.88 o 
  10   3   7        8.26        7.66      4.12 o 
 -11   4   7        2.20        2.81      4.34 o 
 -10   4   7       47.60       51.73      7.05 o 
  -9   4   7       79.77       69.78      7.83 o 
  -8   4   7        6.85       10.45      3.60 o 
  -7   4   7        2.08        4.40      3.53 o 
  -6   4   7       25.28       27.84      3.90 o 
  -5   4   7       26.14       33.22      4.39 o 
  -4   4   7      144.90      138.56      8.03 o 
  -3   4   7       87.24       72.30      6.16 o 
  -2   4   7       85.12       87.11      6.24 o 
  -1   4   7      158.95      188.93      8.40 o 
   0   4   7      489.10      494.08     21.25 o 
   1   4   7       38.42       41.65      4.95 o 
   2   4   7      622.72      617.31     16.13 o 
   3   4   7       42.11       43.44      5.28 o 
   4   4   7       43.25       62.02      5.63 o 
   5   4   7        2.45        5.87      3.30 o 
   6   4   7       79.10       75.35      7.27 o 
   7   4   7        1.54        1.95      3.54 o 
   8   4   7       15.31       28.95      4.46 o 
   9   4   7        1.29        2.68      3.26 o 
 -10   5   7       18.40       17.08      3.82 o 
  -9   5   7        1.91        1.94      3.22 o 
  -8   5   7        3.74        5.47      3.54 o 
  -7   5   7       95.40      105.11      7.63 o 
  -6   5   7        7.59       10.74      3.17 o 
  -5   5   7        3.64        5.60      3.62 o 
  -4   5   7       62.47       61.52      5.93 o 
  -3   5   7      132.31      137.72      7.67 o 
  -2   5   7       13.87        9.14      3.05 o 
  -1   5   7       50.57       55.25      4.72 o 
   0   5   7        1.77        1.36      3.00 o 
   1   5   7       71.76       98.00      6.61 o 
   2   5   7       15.09       18.22      3.48 o 
   3   5   7       34.51       42.80      4.99 o 
   4   5   7       26.10       25.29      4.48 o 
   5   5   7       32.41       48.38      5.58 o 
   6   5   7       21.25       13.01      4.37 o 
   7   5   7        9.65        7.51      4.27 o 
   8   5   7        7.11        6.31      3.97 o 
  -9   6   7       15.71       11.90      4.41 o 
  -8   6   7        3.28        5.55      3.34 o 
  -7   6   7       29.32       40.16      5.39 o 
  -6   6   7       10.99       12.68      3.45 o 
  -5   6   7       19.89       26.21      4.19 o 
  -4   6   7        6.65        4.50      2.58 o 
  -3   6   7       57.17       64.53      5.85 o 
  -2   6   7       41.40       50.04      4.72 o 
  -1   6   7        2.59        1.34      1.34 o 
   0   6   7        2.59        1.94      1.57 o 
   1   6   7       28.71       37.71      4.40 o 
   2   6   7       14.93       15.93      3.48 o 
   3   6   7       10.95        4.70      3.60 o 
   4   6   7        5.93        7.30      3.45 o 
   5   6   7       14.67       13.85      4.04 o 
   6   6   7        9.05        9.51      3.92 o 
   7   6   7        5.24        1.33      3.95 o 
  -7   7   7        0.28        1.84      3.09 o 
  -6   7   7        2.59        3.19      2.81 o 
  -5   7   7        7.56       11.24      3.59 o 
  -4   7   7       24.90       24.96      3.65 o 
  -3   7   7        1.99        6.11      2.39 o 
  -2   7   7        6.04       10.59      2.78 o 
  -1   7   7       14.07       16.53      3.09 o 
   0   7   7       25.22       31.99      2.88 o 
   1   7   7        1.34        3.67      1.73 o 
   2   7   7       12.67       19.11      3.99 o 
   3   7   7        2.88        4.30      2.99 o 
   4   7   7       12.25       13.85      3.87 o 
   5   7   7        1.77        1.99      2.74 o 
  -3   8   7        0.68        1.75      2.25 o 
  -2   8   7       10.04        8.93      3.00 o 
  -1   8   7        1.24        2.17      2.30 o 
   0   8   7        3.12        2.25      1.82 o 
   1   8   7        2.78        1.41      2.94 o 
   2   8   7        4.81        9.14      3.12 o 
 -12   0   8       94.61       97.63      9.90 o 
 -11   0   8        0.00        0.00      3.74 o 
 -10   0   8       35.82       35.13      7.00 o 
  -9   0   8        3.13        8.17      2.51 o 
  -8   0   8      346.09      356.19     14.77 o 
  -7   0   8       51.75       52.20      5.77 o 
  -6   0   8        8.30        7.38      3.66 o 
  -5   0   8       91.00       89.12      7.28 o 
  -4   0   8      115.91       98.15      7.76 o 
  -3   0   8       22.94       19.33      3.62 o 
  -2   0   8      621.98      565.66     15.48 o 
  -1   0   8       81.46       91.61      6.31 o 
   0   0   8      559.72      535.80     10.49 o 
   1   0   8        2.81        5.37      2.57 o 
   2   0   8       88.59       96.46      7.17 o 
   3   0   8       20.95       19.72      4.19 o 
   4   0   8       40.88       42.11      5.91 o 
   5   0   8        0.05        3.01      3.01 o 
   6   0   8      329.28      342.05     15.18 o 
   7   0   8       21.55       16.53      5.59 o 
   8   0   8        4.69        4.66      4.66 o 
   9   0   8       11.55        9.24      5.88 o 
  10   0   8      114.91      112.20     11.23 o 
 -12   1   8       13.02       21.50      5.52 o 
 -11   1   8        7.08        3.46      5.00 o 
 -10   1   8        5.01        2.57      4.95 o 
  -9   1   8       77.14       78.77      9.34 o 
  -8   1   8      274.35      274.32     14.33 o 
  -7   1   8        1.40        2.45      3.58 o 
  -6   1   8      450.72      461.30     15.47 o 
  -5   1   8       38.98       37.56      4.45 o 
  -4   1   8       91.21       87.28      6.96 o 
  -3   1   8        5.01        4.39      2.38 o 
  -2   1   8      310.99      336.21     11.78 o 
  -1   1   8       50.39       48.25      5.02 o 
   0   1   8       74.37       69.65      4.81 o 
   1   1   8        7.11        3.54      2.97 o 
   2   1   8       57.59       62.77      5.55 o 
   3   1   8       28.31       28.55      4.81 o 
   4   1   8      231.99      217.38     11.48 o 
   5   1   8       92.62       92.98      8.46 o 
   6   1   8       97.29       81.08      7.78 o 
   7   1   8      171.24      182.50     11.91 o 
   8   1   8       19.60       30.78      5.68 o 
   9   1   8        8.91       15.78      6.04 o 
  10   1   8        4.40        3.44      3.68 o 
 -12   2   8        6.86        6.12      4.83 o 
 -11   2   8       78.14       75.45      9.19 o 
 -10   2   8        8.93        7.53      4.88 o 
  -9   2   8       58.08       67.85      7.70 o 
  -8   2   8       41.45       43.63      6.57 o 
  -7   2   8      242.25      213.90     12.02 o 
  -6   2   8      104.34       85.60      7.66 o 
  -5   2   8       34.14       36.65      5.39 o 
  -4   2   8        1.46        0.36      2.61 o 
  -3   2   8      141.34      122.47      7.85 o 
  -2   2   8       52.55       47.06      5.44 o 
  -1   2   8       21.89       18.41      3.33 o 
   0   2   8      147.09      147.63      5.67 o 
   1   2   8      313.35      283.79     11.55 o 
   2   2   8       31.63       27.47      4.04 o 
   3   2   8       80.67       73.57      6.56 o 
   4   2   8       55.14       45.81      5.18 o 
   5   2   8      283.88      280.75     13.60 o 
   6   2   8       32.67       29.79      5.49 o 
   7   2   8        0.73        2.78      4.09 o 
   8   2   8       12.78       11.95      4.72 o 
   9   2   8       50.34       62.59      8.14 o 
  10   2   8        1.68        3.25      4.54 o 
 -11   3   8        5.02        1.23      4.65 o 
 -10   3   8       70.33       82.56      8.13 o 
  -9   3   8        4.52        4.99      3.47 o 
  -8   3   8       69.68       83.10      7.60 o 
  -7   3   8        3.96       10.94      3.25 o 
  -6   3   8      222.56      264.39     11.82 o 
  -5   3   8      120.09      133.04      8.59 o 
  -4   3   8      250.02      248.81     11.21 o 
  -3   3   8      240.62      236.27     10.24 o 
  -2   3   8      248.68      256.79     10.24 o 
  -1   3   8        0.69        2.08      2.97 o 
   0   3   8      151.12      149.01      5.87 o 
   1   3   8       27.79       31.92      4.20 o 
   2   3   8       52.61       47.57      5.72 o 
   3   3   8      143.72      157.71      9.27 o 
   4   3   8      210.73      210.61     10.70 o 
   5   3   8       11.65        9.21      3.81 o 
   6   3   8       30.33       29.40      4.69 o 
   7   3   8       37.79       38.78      5.93 o 
   8   3   8       21.37       17.80      5.98 o 
   9   3   8        1.12        6.01      3.81 o 
 -10   4   8       10.62       13.35      5.06 o 
  -9   4   8       35.06       39.12      6.12 o 
  -8   4   8      133.65      152.06     10.15 o 
  -7   4   8       87.28       71.91      7.42 o 
  -6   4   8       12.58       16.89      3.45 o 
  -5   4   8        1.81        8.94      2.77 o 
  -4   4   8      173.87      179.00      9.34 o 
  -3   4   8       60.44       69.63      6.25 o 
  -2   4   8       38.22       50.52      5.21 o 
  -1   4   8       87.23       87.52      6.64 o 
   0   4   8        8.69        9.59      2.16 o 
   1   4   8       46.09       42.52      5.32 o 
   2   4   8      169.91      146.77      8.62 o 
   3   4   8       39.08       54.65      5.39 o 
   4   4   8       30.58       32.86      4.84 o 
   5   4   8        7.83       13.36      3.91 o 
   6   4   8       61.12       59.13      7.13 o 
   7   4   8        3.56        4.16      3.49 o 
   8   4   8        9.30       16.96      4.09 o 
   9   4   8        3.35       10.08      3.35 o 
  -9   5   8       35.88       50.18      5.65 o 
  -8   5   8       13.54       10.82      3.98 o 
  -7   5   8        0.93        1.32      3.36 o 
  -6   5   8        4.85        5.50      3.15 o 
  -5   5   8       38.24       52.47      5.94 o 
  -4   5   8        3.56        0.76      3.24 o 
  -3   5   8       15.63       10.04      3.33 o 
  -2   5   8       20.14       20.94      3.45 o 
  -1   5   8       12.14       14.01      3.76 o 
   0   5   8       45.94       48.49      6.18 o 
   1   5   8        3.82        5.81      2.76 o 
   2   5   8       57.86       56.75      5.54 o 
   3   5   8       12.81       16.36      3.46 o 
   4   5   8        1.94        4.40      3.69 o 
   5   5   8        7.99       12.85      3.85 o 
   6   5   8       10.36        4.34      3.96 o 
   7   5   8       11.32       10.01      4.49 o 
   8   5   8        0.46        3.59      3.93 o 
  -8   6   8        1.72        2.14      3.77 o 
  -7   6   8       31.94       31.59      4.85 o 
  -6   6   8       27.22       26.35      4.60 o 
  -5   6   8        7.91        6.93      3.13 o 
  -4   6   8       13.63       16.42      3.45 o 
  -3   6   8       40.83       44.39      5.49 o 
  -2   6   8       30.02       34.84      4.92 o 
  -1   6   8        8.56        7.45      3.92 o 
   0   6   8       13.11       23.17      2.81 o 
   1   6   8       13.51       13.89      4.11 o 
   2   6   8        4.65        4.11      2.97 o 
   3   6   8        0.78        2.11      2.49 o 
   4   6   8        3.75        0.00      3.39 o 
   5   6   8       13.65       13.86      4.25 o 
   6   6   8       11.51        5.02      4.16 o 
  -6   7   8       22.10       22.09      3.47 o 
  -5   7   8        1.63        3.13      3.13 o 
  -4   7   8       15.59       18.86      3.74 o 
  -3   7   8        3.73        8.00      2.93 o 
  -2   7   8       25.31       31.14      4.41 o 
  -1   7   8        1.35        3.38      3.38 o 
   0   7   8       10.18       15.26      4.34 o 
   1   7   8        3.96        2.36      3.06 o 
   2   7   8        6.55        9.31      3.70 o 
   3   7   8        0.18        0.40      2.72 o 
   4   7   8        4.80        6.26      3.75 o 
 -11   0   9        1.39        1.27      3.53 o 
 -10   0   9        3.66        7.14      4.10 o 
  -9   0   9        2.59        2.79      4.52 o 
  -8   0   9      654.34      579.04     19.43 o 
  -7   0   9        0.10        4.06      4.06 o 
  -6   0   9      132.05      127.65      8.81 o 
  -5   0   9        2.67        1.83      3.76 o 
  -4   0   9      356.18      345.45     13.56 o 
  -3   0   9        1.00        1.26      3.43 o 
  -2   0   9       35.13       32.46      4.72 o 
  -1   0   9        0.22        0.40      3.27 o 
   0   0   9      395.28      395.77     10.10 o 
   1   0   9       26.81       28.48      4.64 o 
   2   0   9       97.79      100.72      8.12 o 
   3   0   9        8.72        9.63      3.28 o 
   4   0   9       34.92       25.93      4.75 o 
   5   0   9        4.78        1.60      3.94 o 
   6   0   9       24.58       23.30      5.87 o 
   7   0   9        5.41        3.71      4.25 o 
   8   0   9       24.49       28.84      5.13 o 
   9   0   9       17.64       20.61      5.06 o 
  10   0   9       22.17       15.44      6.14 o 
 -11   1   9       38.39       34.24      7.70 o 
 -10   1   9        6.24        1.35      4.99 o 
  -9   1   9       14.23       15.00      6.12 o 
  -8   1   9       21.72       19.09      5.92 o 
  -7   1   9      151.00      142.81     10.69 o 
  -6   1   9      268.96      258.88     13.09 o 
  -5   1   9       14.09       14.51      4.51 o 
  -4   1   9        0.83        2.65      2.65 o 
  -3   1   9      166.85      165.61      9.87 o 
  -2   1   9      453.71      435.89     14.99 o 
  -1   1   9       94.48      111.80      8.21 o 
   0   1   9      155.55      161.67      6.58 o 
   1   1   9      168.97      160.77      9.59 o 
   2   1   9       68.23       69.15      6.84 o 
   3   1   9       41.29       44.92      5.86 o 
   4   1   9       52.37       60.49      6.34 o 
   5   1   9      143.49      148.34     10.14 o 
   6   1   9        9.96       10.12      4.57 o 
   7   1   9        2.96        3.65      4.76 o 
   8   1   9       24.52       11.09      6.34 o 
   9   1   9        9.77       13.70      5.92 o 
  10   1   9       11.56       11.22      5.32 o 
 -11   2   9       12.66       10.74      5.34 o 
 -10   2   9        8.62        1.92      5.57 o 
  -9   2   9       69.52       70.24      8.15 o 
  -8   2   9        5.90       10.70      4.40 o 
  -7   2   9        0.66        3.29      3.29 o 
  -6   2   9       11.00        7.83      4.48 o 
  -5   2   9       87.81       90.87      7.47 o 
  -4   2   9       47.29       41.99      5.35 o 
  -3   2   9      283.78      274.51     12.24 o 
  -2   2   9       72.29       70.91      6.57 o 
  -1   2   9      287.73      306.44     11.96 o 
   0   2   9       34.53       35.92      3.34 o 
   1   2   9      204.03      203.57     10.13 o 
   2   2   9      100.44       93.89      7.55 o 
   3   2   9      231.43      224.05     11.26 o 
   4   2   9       44.64       36.96      6.23 o 
   5   2   9       64.91       67.91      7.63 o 
   6   2   9       19.54       24.86      4.57 o 
   7   2   9       97.26       89.19      9.20 o 
   8   2   9        8.67        6.98      5.10 o 
   9   2   9       16.64       14.47      6.16 o 
 -10   3   9       39.76       46.75      6.80 o 
  -9   3   9       28.23       32.95      5.22 o 
  -8   3   9       20.80       26.12      5.00 o 
  -7   3   9       67.29       53.02      7.02 o 
  -6   3   9       19.38        8.12      4.38 o 
  -5   3   9       30.59       25.85      4.50 o 
  -4   3   9       84.76       78.44      6.90 o 
  -3   3   9      401.22      365.45     13.99 o 
  -2   3   9      112.08      119.28      8.22 o 
  -1   3   9      113.39      102.72      7.83 o 
   0   3   9      200.63      183.17      9.01 o 
   1   3   9       47.74       45.44      5.92 o 
   2   3   9      330.89      345.41     13.37 o 
   3   3   9       27.12       22.82      4.73 o 
   4   3   9        9.42        9.93      4.40 o 
   5   3   9        6.80        4.58      3.38 o 
   6   3   9       60.17       72.01      7.77 o 
   7   3   9       12.83       12.13      3.89 o 
   8   3   9        0.60        1.81      3.78 o 
   9   3   9       13.91        3.75      5.26 o 
 -10   4   9       28.30       20.76      5.72 o 
  -9   4   9        2.68        1.60      4.53 o 
  -8   4   9       17.09       20.71      4.67 o 
  -7   4   9       19.57       20.15      4.33 o 
  -6   4   9        5.61       12.59      3.15 o 
  -5   4   9       25.35       25.36      4.94 o 
  -4   4   9      161.74      167.39      9.97 o 
  -3   4   9       67.61       78.15      6.67 o 
  -2   4   9       20.10       20.58      4.32 o 
  -1   4   9       71.21       76.84      6.90 o 
   0   4   9       28.27       29.80      3.29 o 
   1   4   9       21.79       21.94      4.57 o 
   2   4   9       21.86       23.53      4.63 o 
   3   4   9       10.77       11.30      3.89 o 
   4   4   9       26.11       34.69      6.09 o 
   5   4   9        8.62        9.51      4.44 o 
   6   4   9        5.50        2.12      3.11 o 
   7   4   9        6.06        9.96      4.50 o 
   8   4   9       28.72       26.26      6.51 o 
  -9   5   9       12.40       12.45      4.57 o 
  -8   5   9        3.27        1.92      3.66 o 
  -7   5   9       41.14       44.62      6.34 o 
  -6   5   9        1.32        0.44      3.13 o 
  -5   5   9        8.53       10.79      4.10 o 
  -4   5   9        1.26        1.66      3.03 o 
  -3   5   9       64.62       73.42      6.45 o 
  -2   5   9        3.69        7.01      2.64 o 
  -1   5   9        0.39        2.49      2.68 o 
   0   5   9        7.08       10.32      2.79 o 
   1   5   9       78.54       91.27      7.56 o 
   2   5   9       14.61       17.24      5.02 o 
   3   5   9       12.50       20.56      4.25 o 
   4   5   9       10.28       13.25      4.30 o 
   5   5   9       32.37       43.25      5.46 o 
   6   5   9        1.93        2.05      3.70 o 
   7   5   9        3.02        4.18      3.69 o 
  -7   6   9        7.90        9.80      3.46 o 
  -6   6   9        0.82        0.85      2.36 o 
  -5   6   9       43.61       48.24      5.80 o 
  -4   6   9        9.95        9.28      2.77 o 
  -3   6   9        4.93        9.27      2.96 o 
  -2   6   9       13.41       21.19      4.09 o 
  -1   6   9       62.30       64.98      6.07 o 
   0   6   9       29.38       38.63      8.90 o 
   1   6   9        1.95        6.03      3.40 o 
   2   6   9        3.13        7.95      3.06 o 
   3   6   9       22.52       25.76      5.27 o 
   4   6   9        4.40        1.40      3.67 o 
   5   6   9        3.40        4.23      3.14 o 
  -4   7   9        0.63        0.00      2.73 o 
  -3   7   9       16.29       22.32      3.68 o 
  -2   7   9       15.20       24.38      3.62 o 
  -1   7   9        2.75        6.38      2.70 o 
   0   7   9        2.57        1.65      1.95 o 
   1   7   9        2.12        2.11      2.25 o 
   2   7   9       17.20       19.99      4.53 o 
   3   7   9        1.33        0.00      3.17 o 
 -11   0  10        0.63        3.50      3.50 o 
 -10   0  10       30.93       19.18      5.73 o 
  -9   0  10       11.31       13.35      5.09 o 
  -8   0  10      135.54      106.32      9.60 o 
  -7   0  10       10.76        6.58      4.64 o 
  -6   0  10      364.87      367.04     15.50 o 
  -5   0  10       16.73       13.11      4.83 o 
  -4   0  10       72.24       69.83      6.83 o 
  -3   0  10       21.68       13.37      4.30 o 
  -2   0  10      226.92      206.64     11.12 o 
  -1   0  10       11.54       11.71      4.02 o 
   0   0  10       44.04       38.53      4.45 o 
   1   0  10        6.91        8.70      4.42 o 
   2   0  10      175.53      171.04     11.33 o 
   3   0  10        0.31        1.01      3.28 o 
   4   0  10       39.34       40.15      5.71 o 
   5   0  10       45.10       39.16      6.54 o 
   6   0  10      164.82      146.52     11.32 o 
   7   0  10       13.60        0.65      6.11 o 
   8   0  10        0.21        1.37      5.19 o 
   9   0  10        0.57        9.11      4.62 o 
 -11   1  10       20.03       11.90      5.89 o 
 -10   1  10        4.90        2.02      3.92 o 
  -9   1  10        1.10        4.93      4.93 o 
  -8   1  10       17.07       11.04      4.78 o 
  -7   1  10      103.83      102.62      9.55 o 
  -6   1  10       14.18       12.12      4.77 o 
  -5   1  10       54.21       45.13      6.82 o 
  -4   1  10       76.06       75.64      7.62 o 
  -3   1  10       73.18       87.53      7.59 o 
  -2   1  10       39.26       33.00      6.16 o 
  -1   1  10       95.76      110.98      7.76 o 
   0   1  10      159.94      136.32      6.93 o 
   1   1  10       97.81      103.53      8.21 o 
   2   1  10       23.24       28.40      5.05 o 
   3   1  10       35.06       23.45      6.05 o 
   4   1  10       20.23       14.53      5.51 o 
   5   1  10       82.49       74.90      9.25 o 
   6   1  10       23.61       18.30      5.42 o 
   7   1  10       11.57        9.73      4.08 o 
   8   1  10       12.64       11.62      4.95 o 
   9   1  10       18.54       17.56      6.22 o 
 -10   2  10       21.45       16.37      5.80 o 
  -9   2  10       36.89       31.45      7.13 o 
  -8   2  10       10.48        9.53      4.98 o 
  -7   2  10       82.10       80.38      8.63 o 
  -6   2  10       19.19       16.70      4.43 o 
  -5   2  10       13.23       13.40      3.83 o 
  -4   2  10       36.31       29.74      5.70 o 
  -3   2  10      125.99      131.93      8.98 o 
  -2   2  10       44.85       48.61      6.24 o 
  -1   2  10        3.83        7.44      3.56 o 
   0   2  10       60.56       55.71      4.66 o 
   1   2  10       46.05       36.27      6.32 o 
   2   2  10      104.22       88.40      8.00 o 
   3   2  10      105.92      126.98      9.12 o 
   4   2  10       35.43       41.70      5.65 o 
   5   2  10        1.32        4.48      4.23 o 
   6   2  10        1.25        0.62      4.21 o 
   7   2  10       67.72       75.72      8.75 o 
   8   2  10        2.17        3.94      4.30 o 
 -10   3  10       13.87       11.71      5.05 o 
  -9   3  10       39.75       39.34      6.71 o 
  -8   3  10      221.23      246.07     13.61 o 
  -7   3  10       56.55       56.70      6.84 o 
  -6   3  10        9.82        4.72      3.75 o 
  -5   3  10       81.56       77.77      7.95 o 
  -4   3  10       80.53       85.12      8.09 o 
  -3   3  10        1.62        6.69      3.93 o 
  -2   3  10        2.20        7.96      3.01 o 
  -1   3  10       15.89       14.91      3.83 o 
   0   3  10       29.75       28.14      3.45 o 
   1   3  10       68.03       66.92      6.88 o 
   2   3  10       75.47       70.41      7.23 o 
   3   3  10       37.52       39.44      5.23 o 
   4   3  10       26.82       21.44      5.08 o 
   5   3  10       12.91       14.83      4.38 o 
   6   3  10       15.45       23.21      5.05 o 
   7   3  10        0.11        3.63      3.63 o 
   8   3  10       18.41       14.40      5.49 o 
  -9   4  10       10.23       12.73      4.03 o 
  -8   4  10       12.47        8.63      4.08 o 
  -7   4  10        4.09        1.53      3.48 o 
  -6   4  10       55.96       56.71      7.03 o 
  -5   4  10       44.94       53.63      6.39 o 
  -4   4  10       10.61        6.22      4.24 o 
  -3   4  10        0.33        0.47      3.50 o 
  -2   4  10      124.13      128.76      9.06 o 
  -1   4  10       50.81       40.08      6.19 o 
   0   4  10       16.23       14.38      2.98 o 
   1   4  10       22.66       27.03      5.15 o 
   2   4  10       91.14      106.91      8.30 o 
   3   4  10        3.77        0.47      3.49 o 
   4   4  10        0.08        3.66      3.66 o 
   5   4  10        1.56        0.51      3.46 o 
   6   4  10       16.94       15.64      6.22 o 
   7   4  10        4.21        4.60      4.07 o 
  -8   5  10        9.90       10.89      3.77 o 
  -7   5  10       49.35       66.90      6.63 o 
  -6   5  10       23.44       14.72      4.80 o 
  -5   5  10       25.78       16.34      4.97 o 
  -4   5  10        3.57        2.02      2.75 o 
  -3   5  10       44.16       50.63      6.52 o 
  -2   5  10       38.11       38.29      4.77 o 
  -1   5  10        5.71        4.63      3.53 o 
   0   5  10        3.47        7.14      2.81 o 
   1   5  10       59.66       60.19      6.87 o 
   2   5  10        3.09        6.30      3.75 o 
   3   5  10       24.01       25.61      4.46 o 
   4   5  10       17.95       20.72      4.62 o 
   5   5  10       13.20       22.82      5.43 o 
   6   5  10        1.83        5.83      2.82 o 
  -6   6  10       23.06       31.80      4.14 o 
  -5   6  10       12.06       14.37      3.91 o 
  -4   6  10        4.28       11.37      3.08 o 
  -3   6  10       17.70       18.53      4.46 o 
  -2   6  10        9.43       15.66      4.09 o 
  -1   6  10       17.26       23.13      4.63 o 
   0   6  10       12.91       17.73      3.03 o 
   1   6  10        7.42        6.03      4.59 o 
   2   6  10        1.79        4.25      3.37 o 
   3   6  10        5.13        4.30      3.96 o 
   4   6  10        2.60        1.44      3.42 o 
  -1   7  10        2.01        7.70      2.97 o 
 -10   0  11        1.38        5.51      5.51 o 
  -9   0  11        0.18        2.47      4.05 o 
  -8   0  11        3.01        1.19      4.73 o 
  -7   0  11        0.05        1.78      3.68 o 
  -6   0  11       76.69       73.71      7.74 o 
  -5   0  11        1.04        3.91      2.79 o 
  -4   0  11       19.61       26.88      5.41 o 
  -3   0  11       19.28       24.90      4.55 o 
  -2   0  11      160.33      145.51     10.35 o 
  -1   0  11       23.56       17.67      4.61 o 
   0   0  11       88.64       90.77      5.86 o 
   1   0  11        0.15        0.00      3.53 o 
   2   0  11       30.66       24.44      6.31 o 
   3   0  11        6.23        5.18      4.57 o 
   4   0  11       19.80       11.89      4.71 o 
   5   0  11        9.92       16.73      5.79 o 
   6   0  11       43.82       50.00      7.58 o 
   7   0  11        3.48        3.37      4.36 o 
   8   0  11       19.73       22.92      5.80 o 
 -10   1  11       13.86       12.37      6.51 o 
  -9   1  11       41.89       44.80      7.16 o 
  -8   1  11       24.05       23.27      5.28 o 
  -7   1  11       33.22       41.64      7.01 o 
  -6   1  11       33.30       30.60      6.65 o 
  -5   1  11       18.61       12.81      5.83 o 
  -4   1  11       29.47       20.42      5.72 o 
  -3   1  11       61.14       65.00      7.01 o 
  -2   1  11       40.92       50.86      7.30 o 
  -1   1  11      208.92      226.48     12.29 o 
   0   1  11       88.83       99.67      6.23 o 
   1   1  11        9.23        8.71      4.56 o 
   2   1  11      155.13      142.60     10.23 o 
   3   1  11       54.07       59.11      7.42 o 
   4   1  11        2.75        8.89      4.25 o 
   5   1  11       22.11       14.24      6.23 o 
   6   1  11       27.87       24.73      6.25 o 
   7   1  11       34.71       42.10      6.53 o 
   8   1  11        0.90        1.40      4.62 o 
  -9   2  11        6.67       18.09      4.90 o 
  -8   2  11       33.62       33.85      6.32 o 
  -7   2  11      194.04      191.96     12.55 o 
  -6   2  11        3.68        0.00      3.23 o 
  -5   2  11       10.34       10.24      4.43 o 
  -4   2  11       28.09       22.20      5.71 o 
  -3   2  11      270.32      263.00     13.81 o 
  -2   2  11       34.60       26.89      5.66 o 
  -1   2  11        8.35       10.70      3.57 o 
   0   2  11       23.25       22.68      3.89 o 
   1   2  11      131.94      110.71      9.63 o 
   2   2  11       32.47       27.69      5.56 o 
   3   2  11       14.60        8.39      6.04 o 
   4   2  11       45.88       33.05      6.47 o 
   5   2  11       77.69       72.71      8.37 o 
   6   2  11        1.58        0.66      4.44 o 
   7   2  11        1.93        7.88      4.26 o 
  -9   3  11        9.30       10.37      4.42 o 
  -8   3  11       56.17       55.96      7.70 o 
  -7   3  11       11.05        0.00      4.90 o 
  -6   3  11       69.11       76.72      7.92 o 
  -5   3  11       76.18       71.69      8.15 o 
  -4   3  11       17.15       22.74      5.12 o 
  -3   3  11       38.93       31.00      6.21 o 
  -2   3  11       18.84       22.25      5.05 o 
  -1   3  11        6.08       11.07      3.31 o 
   0   3  11       10.44       12.38      4.99 o 
   1   3  11       27.45       29.63      5.84 o 
   2   3  11        0.97        1.11      3.78 o 
   3   3  11       17.61       12.11      5.51 o 
   4   3  11       22.57       30.66      5.38 o 
   5   3  11        4.95        2.34      5.06 o 
   6   3  11       14.98       16.48      5.05 o 
   7   3  11       10.63        5.03      4.93 o 
  -8   4  11       13.84       16.08      5.24 o 
  -7   4  11        7.93        7.08      4.04 o 
  -6   4  11        2.24        1.06      4.22 o 
  -5   4  11       14.72        3.20      5.67 o 
  -4   4  11       32.81       27.32      4.91 o 
  -3   4  11        7.07        7.33      4.10 o 
  -2   4  11        6.48        1.57      4.32 o 
  -1   4  11        0.45        1.05      3.51 o 
   0   4  11        5.15        4.06      3.90 o 
   1   4  11       13.53       11.55      3.99 o 
   2   4  11       19.11       15.38      5.16 o 
   3   4  11        5.41        4.86      3.61 o 
   4   4  11        5.56        0.56      4.01 o 
   5   4  11       19.53       19.86      4.76 o 
   6   4  11       13.64        9.28      4.85 o 
  -6   5  11       18.76       16.04      4.94 o 
  -5   5  11       45.45       56.11      6.47 o 
  -4   5  11        0.77        2.03      3.33 o 
  -3   5  11        4.61        6.07      2.75 o 
  -2   5  11       29.32       38.65      5.52 o 
  -1   5  11       70.93       88.92      8.10 o 
   0   5  11        5.78       10.16      2.80 o 
   1   5  11        0.51        2.08      3.24 o 
   2   5  11       13.59       12.97      4.23 o 
   3   5  11       27.23       35.07      5.63 o 
   4   5  11        1.33        5.30      2.80 o 
  -4   6  11        1.43        0.94      3.50 o 
  -3   6  11       28.55       36.19      5.46 o 
  -2   6  11        9.27        7.26      4.03 o 
  -1   6  11        0.56        3.42      3.21 o 
   0   6  11        1.24        3.76      1.95 o 
   1   6  11       24.93       33.06      6.19 o 
   2   6  11        5.64        7.92      3.56 o 
  -9   0  12        1.08        5.66      2.89 o 
  -8   0  12       33.53       28.17      5.84 o 
  -7   0  12       64.97       53.41      7.32 o 
  -6   0  12        2.25        1.24      4.91 o 
  -5   0  12       75.55       68.28      7.60 o 
  -4   0  12       94.63      109.64      9.60 o 
  -3   0  12        6.97        1.22      5.81 o 
  -2   0  12        2.46        4.79      3.96 o 
  -1   0  12        6.80        3.02      3.56 o 
   0   0  12      114.63      115.12      7.03 o 
   1   0  12        0.38        0.61      3.83 o 
   2   0  12       51.91       38.47      7.72 o 
   3   0  12        1.22        4.46      4.46 o 
   4   0  12       29.07       35.64      6.51 o 
   5   0  12        4.03        4.56      6.03 o 
   6   0  12       11.70        4.07      6.15 o 
   7   0  12        0.11        4.81      3.83 o 
  -9   1  12       23.40       15.00      5.69 o 
  -8   1  12        3.79        9.40      3.79 o 
  -7   1  12       90.92       91.05      9.39 o 
  -6   1  12       51.00       47.28      7.31 o 
  -5   1  12        2.36        0.67      4.46 o 
  -4   1  12       18.04       25.73      5.71 o 
  -3   1  12       60.01       70.74      7.91 o 
  -2   1  12       80.75       82.96      8.85 o 
  -1   1  12        2.57        0.00      5.17 o 
   0   1  12       10.44        4.25      4.56 o 
   1   1  12       29.20       38.88      5.87 o 
   2   1  12       53.17       39.80      7.92 o 
   3   1  12       16.26       29.31      5.00 o 
   4   1  12       14.29       13.44      5.53 o 
   5   1  12       11.10       10.56      5.77 o 
   6   1  12       25.74       30.55      6.08 o 
   7   1  12        1.99        5.55      3.55 o 
  -8   2  12       29.66       20.22      6.01 o 
  -7   2  12       11.66       12.17      4.79 o 
  -6   2  12       32.71       40.35      7.02 o 
  -5   2  12       31.76       42.95      6.34 o 
  -4   2  12        3.67        6.15      4.69 o 
  -3   2  12       47.32       62.04      7.62 o 
  -2   2  12        0.73        3.60      3.60 o 
  -1   2  12      118.06      113.17     10.24 o 
   0   2  12       17.47       11.79      4.77 o 
   1   2  12        7.42        4.19      4.63 o 
   2   2  12       52.21       42.69      6.40 o 
   3   2  12       37.60       21.37      7.49 o 
   4   2  12       10.61        1.91      5.42 o 
   5   2  12       20.53       25.72      6.63 o 
   6   2  12        2.71        9.25      3.72 o 
  -8   3  12       12.23       14.76      4.51 o 
  -7   3  12       22.01       19.49      5.83 o 
  -6   3  12       16.31       10.84      5.34 o 
  -5   3  12        6.69        8.37      3.96 o 
  -4   3  12       15.00       25.02      4.60 o 
  -3   3  12       35.59       35.54      6.48 o 
  -2   3  12      103.54      102.52      8.77 o 
  -1   3  12       27.95       27.01      5.68 o 
   0   3  12       22.11       23.28      4.31 o 
   1   3  12        0.92        2.35      3.71 o 
   2   3  12       10.87       23.53      4.73 o 
   3   3  12        0.87        0.00      3.83 o 
   4   3  12        3.17        6.05      4.35 o 
   5   3  12        3.58        8.67      3.48 o 
  -7   4  12       13.58        5.68      4.55 o 
  -6   4  12       33.56       42.10      6.43 o 
  -5   4  12       14.24       11.98      4.29 o 
  -4   4  12       13.80       19.42      4.94 o 
  -3   4  12       26.25       34.34      6.42 o 
  -2   4  12       26.87       20.60      6.12 o 
  -1   4  12       19.83       22.91      5.53 o 
   0   4  12        6.19        3.05      8.56 o 
   1   4  12       12.09       10.85      3.48 o 
   2   4  12        6.33        1.73      3.82 o 
   3   4  12        0.89        9.18      3.62 o 
   4   4  12       21.13       25.00      6.23 o 
  -5   5  12       12.80       18.04      5.00 o 
  -4   5  12        5.10        5.40      4.11 o 
  -3   5  12       20.75       22.86      5.52 o 
  -2   5  12        1.89        2.74      3.75 o 
  -1   5  12       26.87       29.77      5.91 o 
   0   5  12        1.18        1.13      2.68 o 
   1   5  12       27.53       20.87      5.11 o 
   2   5  12        7.20       10.39      4.66 o 
  -8   0  13        5.48        4.50      3.90 o 
  -7   0  13       18.60       29.73      5.40 o 
  -6   0  13       11.05       13.65      5.15 o 
  -5   0  13        1.90        2.62      4.88 o 
  -4   0  13        4.36        8.54      5.11 o 
  -3   0  13       62.80       59.09      7.35 o 
  -2   0  13       59.80       59.73      8.51 o 
  -1   0  13        9.72        3.95      5.10 o 
   0   0  13       44.96       50.82      5.29 o 
   1   0  13       10.48       17.66      6.12 o 
   2   0  13      113.83       95.02     10.18 o 
   3   0  13        5.94        7.24      4.21 o 
   4   0  13        3.42        4.68      5.21 o 
   5   0  13        0.26        0.71      4.57 o 
  -8   1  13        0.13        0.00      4.16 o 
  -7   1  13       30.14       32.36      6.89 o 
  -6   1  13        0.85        4.57      4.57 o 
  -5   1  13        8.91       14.39      3.95 o 
  -4   1  13       14.27       12.98      6.25 o 
  -3   1  13       69.65       46.85      8.74 o 
  -2   1  13       10.55        9.47      4.50 o 
  -1   1  13       18.47       22.77      6.02 o 
   0   1  13       27.98       24.13      4.51 o 
   1   1  13       16.71        9.28      5.95 o 
   2   1  13       41.61       49.74      7.91 o 
   3   1  13        1.16        0.69      4.40 o 
   4   1  13       22.37       18.87      6.13 o 
   5   1  13       22.26       23.27      6.20 o 
  -7   2  13       54.83       44.03      7.97 o 
  -6   2  13       35.50       23.36      6.92 o 
  -5   2  13       13.42        8.04      6.13 o 
  -4   2  13        3.35        1.33      4.79 o 
  -3   2  13        7.65       15.28      4.82 o 
  -2   2  13       17.42       17.19      5.44 o 
  -1   2  13       16.39       16.41      5.42 o 
   0   2  13       23.18       23.51      5.87 o 
   1   2  13        4.98        1.31      4.85 o 
   2   2  13        9.34       16.24      5.09 o 
   3   2  13       27.24       26.73      7.12 o 
   4   2  13        2.31        0.00      4.57 o 
   5   2  13        0.62        3.35      4.67 o 
  -6   3  13        9.57       15.21      4.88 o 
  -5   3  13       21.28       16.58      5.71 o 
  -4   3  13       15.73       21.78      6.00 o 
  -3   3  13        9.13       13.46      5.07 o 
  -2   3  13        2.16        4.48      5.01 o 
  -1   3  13        9.06       12.79      4.53 o 
   0   3  13       34.82       34.62      4.86 o 
   1   3  13        6.87        8.16      3.85 o 
   2   3  13        1.94        1.29      4.26 o 
   3   3  13        3.84        5.04      4.19 o 
   4   3  13       11.31        9.48      5.24 o 
  -5   4  13       14.79       18.61      4.90 o 
  -4   4  13        6.44        7.29      4.67 o 
  -3   4  13        1.75        9.78      3.59 o 
  -2   4  13       51.96       42.42      7.87 o 
  -1   4  13       13.24       10.46      5.79 o 
   0   4  13        4.33        7.27      3.00 o 
   1   4  13        2.58        3.01      4.16 o 
   2   4  13       24.07       19.24      5.94 o 
  -6   0  14        2.89        1.36      4.24 o 
  -5   0  14        8.71        8.86      4.82 o 
  -4   0  14        1.01        1.36      5.01 o 
  -3   0  14        2.44        2.09      5.27 o 
  -2   0  14       42.28       38.38      7.31 o 
  -1   0  14        2.13        2.11      5.51 o 
   0   0  14       16.43       18.88      3.80 o 
   1   0  14       14.64       17.20      6.12 o 
   2   0  14       32.49       30.11      8.10 o 
   3   0  14        3.25        2.02      3.93 o 
  -6   1  14        6.38       12.79      3.91 o 
  -5   1  14       19.52       17.25      5.81 o 
  -4   1  14       20.96       23.11      6.19 o 
  -3   1  14        8.68       13.74      5.35 o 
  -2   1  14       21.86       24.45      6.56 o 
  -1   1  14       57.67       50.80      8.22 o 
   0   1  14        8.18        5.45      3.79 o 
   1   1  14        0.73        4.20      4.20 o 
   2   1  14       18.14        6.31      6.73 o 
   3   1  14       22.96       18.06      5.96 o 
  -5   2  14        3.25        9.79      5.21 o 
  -4   2  14        1.68        0.73      3.39 o 
  -3   2  14       44.24       36.66      7.49 o 
  -2   2  14       27.07       33.10      5.92 o 
  -1   2  14        4.05        4.22      4.53 o 
   0   2  14        7.12        8.68      3.73 o 
   1   2  14       30.33       35.72      6.85 o 
   2   2  14        4.81        2.71      4.33 o 
  -3   3  14        6.30        4.09      4.71 o 
  -2   3  14       13.56       12.21      5.22 o 
  -1   3  14        1.95        1.37      5.02 o 
   0   3  14        3.43        4.32      3.28 o 
   1   3  14        1.32        3.95      5.59 o 
  -3   0  15        0.13        1.42      4.07 o 
  -2   0  15        3.88        0.72      5.49 o 
  -1   0  15        5.77       10.01      4.77 o 
   0   0  15       16.02       12.22      4.15 o 
  -1   1  15        0.08        6.65      4.64 o 
                                                 
